# Supplementary material for: Differentially expressed genes related to oxidoreductase activity and glutathione metabolism underlying the adaptation of Phragmites australis from the salt marsh in the Yellow River Delta, China
Source: PeerJ. 2020 Oct 2;8:e10024. doi: 10.7717/peerj.10024 (PMC7537617; doi:10.7717/peerj.10024)
Supplement: Dataset S2 — BP Description, Description of biological process; MF Description, Molecular function description; CC Description, Description of cell components. [file peerj-08-10024-s012.xlsx]

## Sheet: Sheet1
Dataset S2.The GO annotations for gene sequences. BP Description: Description of biological process; MF Description: Molecular function description; CC Description: Description of cell components.
Gene ID	Gene Ontology Biological Pathway	BP Description	Gene Ontology Molecular Function	MF Description	Gene Ontology Cellular Component	CC Description
Cluster-1.0	GO:0055114	oxidation-reduction process	GO:0016705//GO:0020037//GO:0005506	oxidoreductase activity, acting on paired donors, with incorporation or reduction of molecular oxygen//heme binding//iron ion binding	--	--
Cluster-10000.0	GO:0007049//GO:0007165//GO:0051259	cell cycle//signal transduction//protein oligomerization	GO:0046983//GO:0003677	protein dimerization activity//DNA binding	GO:0005634	nucleus
Cluster-10004.0	GO:0006813	potassium ion transport	GO:0015269//GO:0005516	calcium-activated potassium channel activity//calmodulin binding	GO:0016021	integral component of membrane
Cluster-10005.0	--	--	GO:0003824//GO:0050662	catalytic activity//coenzyme binding	--	--
Cluster-10006.1	GO:0015074	DNA integration	GO:0005198	structural molecule activity	GO:0019028	viral capsid
Cluster-10015.0	--	--	GO:0003676//GO:0004519	nucleic acid binding//endonuclease activity	--	--
Cluster-10016.0	--	--	--	--	GO:0016021	integral component of membrane
Cluster-10025.0	GO:0055114//GO:0006508	oxidation-reduction process//proteolysis	GO:0004190//GO:0047134//GO:0008270//GO:0003676	aspartic-type endopeptidase activity//protein-disulfide reductase activity//zinc ion binding//nucleic acid binding	--	--
Cluster-10027.0	GO:0009733	response to auxin	--	--	--	--
Cluster-10028.0	GO:0016032	viral process	--	--	--	--
Cluster-1003.0	GO:0055114//GO:0045454	oxidation-reduction process//cell redox homeostasis	GO:0016209//GO:0016491	antioxidant activity//oxidoreductase activity	--	--
Cluster-10032.0	GO:0006355	regulation of transcription, DNA-templated	GO:0003677	DNA binding	GO:0005634	nucleus
Cluster-10034.0	GO:0032981	mitochondrial respiratory chain complex I assembly	--	--	--	--
Cluster-10037.0	GO:0006357	regulation of transcription from RNA polymerase II promoter	GO:0001104//GO:0003677	RNA polymerase II transcription cofactor activity//DNA binding	GO:0016592	mediator complex
Cluster-10038.0	GO:0007304	chorion-containing eggshell formation	GO:0005213	structural constituent of chorion	GO:0005576//GO:0042600	extracellular region//chorion
Cluster-10039.0	--	--	GO:0016817	hydrolase activity, acting on acid anhydrides	--	--
Cluster-10039.1	GO:0016567//GO:0006777	protein ubiquitination//Mo-molybdopterin cofactor biosynthetic process	GO:0008270//GO:0005515//GO:0046872//GO:0004842	zinc ion binding//protein binding//metal ion binding//ubiquitin-protein transferase activity	GO:0005680	anaphase-promoting complex
Cluster-10043.0	GO:0055085//GO:0006810	transmembrane transport//transport	GO:0005524//GO:0042626	ATP binding//ATPase activity, coupled to transmembrane movement of substances	GO:0016021	integral component of membrane
Cluster-10043.1	GO:0055085//GO:0006810	transmembrane transport//transport	GO:0016887//GO:0042626//GO:0005524	ATPase activity//ATPase activity, coupled to transmembrane movement of substances//ATP binding	GO:0016021	integral component of membrane
Cluster-10043.2	GO:0007165//GO:0007186//GO:0000103//GO:0006144//GO:0008152	signal transduction//G-protein coupled receptor signaling pathway//sulfate assimilation//purine nucleobase metabolic process//metabolic process	GO:0005525//GO:0005524//GO:0016887//GO:0019001//GO:0004020//GO:0098519//GO:0004871//GO:0031683//GO:0016301//GO:0003924	GTP binding//ATP binding//ATPase activity//guanyl nucleotide binding//adenylylsulfate kinase activity//nucleotide phosphatase activity, acting on free nucleotides//signal transducer activity//G-protein beta/gamma-subunit complex binding//kinase activity//GTPase activity	--	--
Cluster-10043.3	GO:0055085//GO:0006810	transmembrane transport//transport	GO:0005525//GO:0005524//GO:0016887//GO:0042626//GO:0003924//GO:0016301	GTP binding//ATP binding//ATPase activity//ATPase activity, coupled to transmembrane movement of substances//GTPase activity//kinase activity	GO:0016021	integral component of membrane
Cluster-10043.4	GO:0055085//GO:0006810	transmembrane transport//transport	GO:0016887//GO:0005524//GO:0005525//GO:0042626//GO:0016301//GO:0003924	ATPase activity//ATP binding//GTP binding//ATPase activity, coupled to transmembrane movement of substances//kinase activity//GTPase activity	GO:0016021	integral component of membrane
Cluster-10044.0	--	--	GO:0046872//GO:0005515//GO:0008270	metal ion binding//protein binding//zinc ion binding	--	--
Cluster-10054.0	GO:0008210//GO:0008209//GO:0008207//GO:0055114//GO:0006694	estrogen metabolic process//androgen metabolic process//C21-steroid hormone metabolic process//oxidation-reduction process//steroid biosynthetic process	GO:0050662//GO:0005515//GO:0016616//GO:0003854//GO:0003824//GO:0008270	coenzyme binding//protein binding//oxidoreductase activity, acting on the CH-OH group of donors, NAD or NADP as acceptor//3-beta-hydroxy-delta5-steroid dehydrogenase activity//catalytic activity//zinc ion binding	--	--
Cluster-10055.0	GO:0006355//GO:0006412//GO:0042254	regulation of transcription, DNA-templated//translation//ribosome biogenesis	GO:0003735//GO:0003677	structural constituent of ribosome//DNA binding	GO:0005840	ribosome
Cluster-10059.0	GO:0006171//GO:0006144	cAMP biosynthetic process//purine nucleobase metabolic process	GO:0004016//GO:0008270	adenylate cyclase activity//zinc ion binding	--	--
Cluster-10060.0	--	--	GO:0005515//GO:0003677	protein binding//DNA binding	--	--
Cluster-10060.10	--	--	GO:0003677//GO:0005515	DNA binding//protein binding	--	--
Cluster-10060.11	--	--	GO:0005515//GO:0003677	protein binding//DNA binding	--	--
Cluster-10060.2	--	--	GO:0005515//GO:0003677	protein binding//DNA binding	--	--
Cluster-10060.4	--	--	GO:0005515//GO:0003677	protein binding//DNA binding	--	--
Cluster-10060.6	--	--	GO:0003677//GO:0005515	DNA binding//protein binding	--	--
Cluster-10060.7	--	--	GO:0003677//GO:0005515	DNA binding//protein binding	--	--
Cluster-10060.8	--	--	GO:0003677//GO:0005515	DNA binding//protein binding	--	--
Cluster-10061.0	GO:0015986//GO:0015992//GO:0010951	ATP synthesis coupled proton transport//proton transport//negative regulation of endopeptidase activity	GO:0004866//GO:0015078	endopeptidase inhibitor activity//hydrogen ion transmembrane transporter activity	GO:0045263	proton-transporting ATP synthase complex, coupling factor F(o)
Cluster-10065.0	GO:0055114	oxidation-reduction process	GO:0033743	peptide-methionine (R)-S-oxide reductase activity	--	--
Cluster-10066.0	GO:0055114//GO:0006979//GO:0006804	oxidation-reduction process//response to oxidative stress//obsolete peroxidase reaction	GO:0004601//GO:0020037	peroxidase activity//heme binding	--	--
Cluster-10068.0	GO:0006810	transport	GO:0005215	transporter activity	GO:0016020	membrane
Cluster-10069.0	--	--	GO:0005515	protein binding	--	--
Cluster-1007.0	GO:0006397//GO:0006508//GO:0046660	mRNA processing//proteolysis//female sex differentiation	GO:0003676//GO:0003723//GO:0046872	nucleic acid binding//RNA binding//metal ion binding	GO:0005634	nucleus
Cluster-10070.0	GO:0042254	ribosome biogenesis	--	--	GO:0005634	nucleus
Cluster-10078.0	GO:0048544	recognition of pollen	GO:0005515	protein binding	--	--
Cluster-10080.0	GO:0030001//GO:0006355//GO:0006874//GO:0006816	metal ion transport//regulation of transcription, DNA-templated//cellular calcium ion homeostasis//calcium ion transport	GO:0003700//GO:0046872//GO:0003677//GO:0005219	transcription factor activity, sequence-specific DNA binding//metal ion binding//DNA binding//ryanodine-sensitive calcium-release channel activity	GO:0005667//GO:0016021//GO:0071203//GO:0005622	transcription factor complex//integral component of membrane//WASH complex//intracellular
Cluster-10082.0	GO:0019064//GO:0007165	fusion of virus membrane with host plasma membrane//signal transduction	GO:0046789//GO:0016788	host cell surface receptor binding//hydrolase activity, acting on ester bonds	GO:0019031//GO:0009986	viral envelope//cell surface
Cluster-10083.0	GO:0006955//GO:0019882	immune response//antigen processing and presentation	GO:0005515	protein binding	--	--
Cluster-10083.1	GO:0019882//GO:0006955	antigen processing and presentation//immune response	GO:0005515	protein binding	--	--
Cluster-10085.0	--	--	GO:0005515	protein binding	--	--
Cluster-10088.1	--	--	GO:0015016//GO:0016787	[heparan sulfate]-glucosamine N-sulfotransferase activity//hydrolase activity	--	--
Cluster-1009.0	GO:0006541	glutamine metabolic process	GO:0004359	glutaminase activity	--	--
Cluster-10091.0	--	--	GO:0046872	metal ion binding	--	--
Cluster-10092.1	--	--	GO:0017176	phosphatidylinositol N-acetylglucosaminyltransferase activity	--	--
Cluster-10100.0	--	--	GO:0005515	protein binding	--	--
Cluster-10107.0	GO:0002949//GO:0006810	tRNA threonylcarbamoyladenosine modification//transport	GO:0003723//GO:0016887//GO:0003724//GO:0005524	RNA binding//ATPase activity//RNA helicase activity//ATP binding	--	--
Cluster-10108.1	GO:0006508//GO:0009236	proteolysis//cobalamin biosynthetic process	GO:0048472//GO:0004190	threonine-phosphate decarboxylase activity//aspartic-type endopeptidase activity	GO:0016021	integral component of membrane
Cluster-10112.0	--	--	GO:0008270	zinc ion binding	GO:0005634	nucleus
Cluster-10125.0	GO:0009271//GO:0006855//GO:0006355//GO:0055085//GO:0015893//GO:0006810	phage shock//drug transmembrane transport//regulation of transcription, DNA-templated//transmembrane transport//drug transport//transport	GO:0015238//GO:0015297	drug transmembrane transporter activity//antiporter activity	GO:0016020	membrane
Cluster-10126.0	--	--	GO:0016817	hydrolase activity, acting on acid anhydrides	--	--
Cluster-10131.0	--	--	GO:0005525	GTP binding	--	--
Cluster-10135.0	--	--	GO:0005515	protein binding	--	--
Cluster-10137.0	GO:0046718	viral entry into host cell	--	--	GO:0019028	viral capsid
Cluster-10138.0	--	--	--	--	GO:0005783	endoplasmic reticulum
Cluster-10139.0	GO:0055114//GO:0008152	oxidation-reduction process//metabolic process	GO:0016491//GO:0050662//GO:0003824	oxidoreductase activity//coenzyme binding//catalytic activity	--	--
Cluster-10140.0	--	--	GO:0005515	protein binding	--	--
Cluster-10141.0	--	--	GO:0051539	4 iron, 4 sulfur cluster binding	--	--
Cluster-10142.0	GO:0015074	DNA integration	--	--	--	--
Cluster-10143.0	GO:0016032	viral process	--	--	--	--
Cluster-10148.0	GO:0006310//GO:0006281	DNA recombination//DNA repair	GO:0016787//GO:0009378//GO:0005524//GO:0003677	hydrolase activity//four-way junction helicase activity//ATP binding//DNA binding	GO:0005657//GO:0009379	replication fork//Holliday junction helicase complex
Cluster-10153.0	GO:0006468	protein phosphorylation	GO:0005524//GO:0004672	ATP binding//protein kinase activity	--	--
Cluster-10154.0	GO:0055114	oxidation-reduction process	GO:0005506//GO:0016705//GO:0020037	iron ion binding//oxidoreductase activity, acting on paired donors, with incorporation or reduction of molecular oxygen//heme binding	--	--
Cluster-10155.0	--	--	GO:0008270	zinc ion binding	--	--
Cluster-10163.0	--	--	--	--	GO:0016021	integral component of membrane
Cluster-10163.1	GO:0009405//GO:0006811	pathogenesis//ion transport	GO:0005216//GO:0046914	ion channel activity//transition metal ion binding	GO:0005576	extracellular region
Cluster-10165.0	GO:0015886//GO:0015979//GO:0017004	heme transport//photosynthesis//cytochrome complex assembly	--	--	GO:0009539//GO:0016021//GO:0016020//GO:0009523	photosystem II reaction center//integral component of membrane//membrane//photosystem II
Cluster-10167.0	GO:0006816//GO:0006810//GO:0006955//GO:0051249	calcium ion transport//transport//immune response//regulation of lymphocyte activation	GO:0005246//GO:0042030//GO:0005515	calcium channel regulator activity//ATPase inhibitor activity//protein binding	GO:0016020	membrane
Cluster-10168.0	GO:0055114//GO:0008152	oxidation-reduction process//metabolic process	GO:0016491	oxidoreductase activity	--	--
Cluster-10169.1	GO:0000162//GO:0006571//GO:0009094	tryptophan biosynthetic process//tyrosine biosynthetic process//L-phenylalanine biosynthetic process	GO:0004425	indole-3-glycerol-phosphate synthase activity	--	--
Cluster-10169.2	GO:0000162//GO:0006571//GO:0009094	tryptophan biosynthetic process//tyrosine biosynthetic process//L-phenylalanine biosynthetic process	GO:0004425	indole-3-glycerol-phosphate synthase activity	--	--
Cluster-10169.3	GO:0006571//GO:0009094//GO:0000162	tyrosine biosynthetic process//L-phenylalanine biosynthetic process//tryptophan biosynthetic process	GO:0004425	indole-3-glycerol-phosphate synthase activity	--	--
Cluster-10171.0	GO:0006810	transport	GO:0005215	transporter activity	GO:0016020	membrane
Cluster-10175.0	GO:0055114	oxidation-reduction process	--	--	--	--
Cluster-10177.0	--	--	GO:0008270	zinc ion binding	--	--
Cluster-10181.0	GO:0006508	proteolysis	GO:0004190	aspartic-type endopeptidase activity	--	--
Cluster-10186.0	GO:0008152	metabolic process	GO:0005198//GO:0016758	structural molecule activity//transferase activity, transferring hexosyl groups	--	--
Cluster-10187.0	GO:0005975	carbohydrate metabolic process	GO:0004553	hydrolase activity, hydrolyzing O-glycosyl compounds	--	--
Cluster-10189.0	GO:0006118//GO:0045454	obsolete electron transport//cell redox homeostasis	GO:0009055//GO:0015035	electron carrier activity//protein disulfide oxidoreductase activity	--	--
Cluster-10190.0	GO:0006804//GO:0055114//GO:0006749//GO:0006979	obsolete peroxidase reaction//oxidation-reduction process//glutathione metabolic process//response to oxidative stress	GO:0004602	glutathione peroxidase activity	--	--
Cluster-10192.0	--	--	GO:0004190	aspartic-type endopeptidase activity	GO:0016021	integral component of membrane
Cluster-10198.0	--	--	GO:0046872	metal ion binding	--	--
Cluster-10199.0	--	--	GO:0003677	DNA binding	--	--
Cluster-102.0	GO:0006807	nitrogen compound metabolic process	GO:0016812	hydrolase activity, acting on carbon-nitrogen (but not peptide) bonds, in cyclic amides	--	--
Cluster-1020.0	--	--	--	--	GO:0016021	integral component of membrane
Cluster-10200.0	--	--	GO:0005515	protein binding	--	--
Cluster-10201.0	GO:0019087//GO:0006508	transformation of host cell by virus//proteolysis	GO:0008236	serine-type peptidase activity	--	--
Cluster-10204.0	GO:0006414//GO:0006448	translational elongation//regulation of translational elongation	GO:0003746//GO:0005515	translation elongation factor activity//protein binding	GO:0005840	ribosome
Cluster-10207.0	GO:0009733	response to auxin	--	--	--	--
Cluster-10209.0	--	--	--	--	GO:0005923	bicellular tight junction
Cluster-1021.0	GO:0015992//GO:0006383//GO:0006144//GO:0006357//GO:0006351//GO:0006206//GO:0015986	proton transport//transcription from RNA polymerase III promoter//purine nucleobase metabolic process//regulation of transcription from RNA polymerase II promoter//transcription, DNA-templated//pyrimidine nucleobase metabolic process//ATP synthesis coupled proton transport	GO:0015078//GO:0003677//GO:0001104//GO:0004190//GO:0003899	hydrogen ion transmembrane transporter activity//DNA binding//RNA polymerase II transcription cofactor activity//aspartic-type endopeptidase activity//DNA-directed RNA polymerase activity	GO:0016592//GO:0012511//GO:0000276//GO:0005666//GO:0016021//GO:0005730	mediator complex//monolayer-surrounded lipid storage body//mitochondrial proton-transporting ATP synthase complex, coupling factor F(o)//DNA-directed RNA polymerase III complex//integral component of membrane//nucleolus
Cluster-10216.0	GO:0000162//GO:0006366//GO:0006412//GO:0006571//GO:0009094//GO:0055114//GO:0042254//GO:0006367	tryptophan biosynthetic process//transcription from RNA polymerase II promoter//translation//tyrosine biosynthetic process//L-phenylalanine biosynthetic process//oxidation-reduction process//ribosome biogenesis//transcription initiation from RNA polymerase II promoter	GO:0008977//GO:0004665//GO:0003735	prephenate dehydrogenase activity//prephenate dehydrogenase (NADP+) activity//structural constituent of ribosome	GO:0005674//GO:0015934//GO:0005840	transcription factor TFIIF complex//large ribosomal subunit//ribosome
Cluster-1022.0	--	--	GO:0005515	protein binding	--	--
Cluster-10224.0	GO:0006313	transposition, DNA-mediated	--	--	--	--
Cluster-10228.0	GO:0006118	obsolete electron transport	GO:0009055	electron carrier activity	--	--
Cluster-1023.3	GO:0006468	protein phosphorylation	GO:0004672//GO:0005524//GO:0016787//GO:0046872	protein kinase activity//ATP binding//hydrolase activity//metal ion binding	--	--
Cluster-1023.4	GO:0006468	protein phosphorylation	GO:0005524//GO:0004672	ATP binding//protein kinase activity	--	--
Cluster-1023.6	GO:0006468	protein phosphorylation	GO:0004672//GO:0005524	protein kinase activity//ATP binding	--	--
Cluster-10230.0	GO:0071816	tail-anchored membrane protein insertion into ER membrane	--	--	--	--
Cluster-10231.0	GO:0010112	regulation of systemic acquired resistance	--	--	--	--
Cluster-10234.0	GO:0008272	sulfate transport	GO:0015116	sulfate transmembrane transporter activity	GO:0016021	integral component of membrane
Cluster-10237.0	GO:0006355	regulation of transcription, DNA-templated	GO:0003700	transcription factor activity, sequence-specific DNA binding	GO:0005667	transcription factor complex
Cluster-10240.0	GO:0009733	response to auxin	--	--	--	--
Cluster-10241.0	GO:0006355	regulation of transcription, DNA-templated	GO:0003677	DNA binding	--	--
Cluster-10249.1	GO:0006508//GO:0016579//GO:0006511	proteolysis//protein deubiquitination//ubiquitin-dependent protein catabolic process	GO:0004843	ubiquitin-specific protease activity	GO:0005622	intracellular
Cluster-10249.2	GO:0006511//GO:0016579//GO:0006508	ubiquitin-dependent protein catabolic process//protein deubiquitination//proteolysis	GO:0004843	ubiquitin-specific protease activity	GO:0005622	intracellular
Cluster-10251.0	GO:0008608	attachment of spindle microtubules to kinetochore	--	--	GO:0042729//GO:0072686	DASH complex//mitotic spindle
Cluster-10253.0	--	--	GO:0046872	metal ion binding	--	--
Cluster-10256.0	--	--	GO:0005515//GO:0008270	protein binding//zinc ion binding	--	--
Cluster-10258.0	GO:0055114	oxidation-reduction process	GO:0016972	thiol oxidase activity	--	--
Cluster-10266.0	GO:0006364	rRNA processing	GO:0008168	methyltransferase activity	--	--
Cluster-10267.0	GO:0009405	pathogenesis	GO:0005515//GO:0045735	protein binding//nutrient reservoir activity	--	--
Cluster-10270.0	GO:0055114//GO:0006979//GO:0006804	oxidation-reduction process//response to oxidative stress//obsolete peroxidase reaction	GO:0004601//GO:0020037	peroxidase activity//heme binding	--	--
Cluster-10272.0	GO:0055114	oxidation-reduction process	--	--	GO:0016020	membrane
Cluster-10295.0	GO:0007017	microtubule-based process	--	--	GO:0005875	microtubule associated complex
Cluster-10298.0	GO:0042254//GO:0006412	ribosome biogenesis//translation	GO:0003735	structural constituent of ribosome	GO:0005622//GO:0005840	intracellular//ribosome
Cluster-10300.0	--	--	GO:0005515	protein binding	--	--
Cluster-10301.0	GO:0006508	proteolysis	--	--	--	--
Cluster-10309.0	--	--	GO:0005515	protein binding	--	--
Cluster-1031.0	GO:0006570//GO:0055114	tyrosine metabolic process//oxidation-reduction process	GO:0004511	tyrosine 3-monooxygenase activity	--	--
Cluster-10310.0	GO:0006310	DNA recombination	--	--	--	--
Cluster-10311.0	GO:0051252	regulation of RNA metabolic process	GO:0016891	endoribonuclease activity, producing 5'-phosphomonoesters	--	--
Cluster-10317.0	--	--	GO:0051537//GO:0005515	2 iron, 2 sulfur cluster binding//protein binding	GO:0043231	intracellular membrane-bounded organelle
Cluster-10317.1	--	--	GO:0005515	protein binding	--	--
Cluster-10318.0	GO:0006955	immune response	GO:0008236	serine-type peptidase activity	--	--
Cluster-10319.0	GO:0016579	protein deubiquitination	GO:0070140//GO:0032183//GO:0036459	SUMO-specific isopeptidase activity//SUMO binding//ubiquitinyl hydrolase activity	--	--
Cluster-10321.1	GO:0031047	gene silencing by RNA	--	--	--	--
Cluster-10323.0	GO:0009405//GO:0055085	pathogenesis//transmembrane transport	GO:0005198	structural molecule activity	GO:0016021	integral component of membrane
Cluster-1033.1	GO:0006412//GO:0042254	translation//ribosome biogenesis	GO:0003735//GO:0005515	structural constituent of ribosome//protein binding	GO:0005840//GO:0016020	ribosome//membrane
Cluster-10332.0	GO:0009291	unidirectional conjugation	GO:0005524//GO:0003676//GO:0003677//GO:0016787	ATP binding//nucleic acid binding//DNA binding//hydrolase activity	GO:0016020	membrane
Cluster-10335.0	--	--	GO:0005515	protein binding	--	--
Cluster-10336.0	GO:0007224	smoothened signaling pathway	--	--	GO:0016020	membrane
Cluster-10337.0	GO:0015979	photosynthesis	--	--	GO:0009522//GO:0009538	photosystem I//photosystem I reaction center
Cluster-10338.2	--	--	GO:0008270	zinc ion binding	GO:0005634	nucleus
Cluster-1034.0	GO:0006364	rRNA processing	--	--	GO:0005730	nucleolus
Cluster-10342.0	GO:0005975	carbohydrate metabolic process	GO:0004553	hydrolase activity, hydrolyzing O-glycosyl compounds	--	--
Cluster-10349.0	GO:0006448//GO:0001514	regulation of translational elongation//selenocysteine incorporation	GO:0003723//GO:0003746//GO:0005525	RNA binding//translation elongation factor activity//GTP binding	GO:0005840//GO:0005737	ribosome//cytoplasm
Cluster-10350.0	GO:0006629//GO:0006508	lipid metabolic process//proteolysis	GO:0004190	aspartic-type endopeptidase activity	--	--
Cluster-10355.0	GO:0000160	phosphorelay signal transduction system	--	--	--	--
Cluster-10357.0	GO:0006123//GO:0055114//GO:0009060//GO:0015992//GO:0006118	mitochondrial electron transport, cytochrome c to oxygen//oxidation-reduction process//aerobic respiration//proton transport//obsolete electron transport	GO:0005506//GO:0004129//GO:0020037//GO:0009055	iron ion binding//cytochrome-c oxidase activity//heme binding//electron carrier activity	GO:0045277//GO:0016021	respiratory chain complex IV//integral component of membrane
Cluster-10363.0	GO:0007165	signal transduction	GO:0005515	protein binding	GO:0016020	membrane
Cluster-10365.0	GO:0009877//GO:0006694//GO:0008299//GO:0009058	nodulation//steroid biosynthetic process//isoprenoid biosynthetic process//biosynthetic process	GO:0016746//GO:0050518//GO:0016779	transferase activity, transferring acyl groups//2-C-methyl-D-erythritol 4-phosphate cytidylyltransferase activity//nucleotidyltransferase activity	GO:0005829	cytosol
Cluster-10367.0	GO:0006468	protein phosphorylation	GO:0004672//GO:0005524	protein kinase activity//ATP binding	--	--
Cluster-10367.1	GO:0006468	protein phosphorylation	GO:0004672//GO:0005524	protein kinase activity//ATP binding	--	--
Cluster-10370.0	GO:0006412//GO:0042254	translation//ribosome biogenesis	GO:0003735	structural constituent of ribosome	GO:0005840//GO:0015934	ribosome//large ribosomal subunit
Cluster-10375.0	GO:0051603//GO:0006511	proteolysis involved in cellular protein catabolic process//ubiquitin-dependent protein catabolic process	GO:0004175//GO:0004298	endopeptidase activity//threonine-type endopeptidase activity	GO:0019773//GO:0005839	proteasome core complex, alpha-subunit complex//proteasome core complex
Cluster-10385.0	GO:0015074//GO:0006313	DNA integration//transposition, DNA-mediated	GO:0003677	DNA binding	--	--
Cluster-10386.0	--	--	GO:0005515//GO:0043531	protein binding//ADP binding	--	--
Cluster-10397.0	GO:0051726//GO:0006974	regulation of cell cycle//cellular response to DNA damage stimulus	--	--	--	--
Cluster-1040.0	GO:0006355	regulation of transcription, DNA-templated	GO:0003700	transcription factor activity, sequence-specific DNA binding	GO:0005667	transcription factor complex
Cluster-10401.0	--	--	GO:0003676	nucleic acid binding	--	--
Cluster-10406.0	GO:0042254//GO:0006412	ribosome biogenesis//translation	GO:0005515//GO:0003735	protein binding//structural constituent of ribosome	GO:0005840//GO:0005622	ribosome//intracellular
Cluster-10412.0	GO:0006352//GO:0019069//GO:0006355	DNA-templated transcription, initiation//viral capsid assembly//regulation of transcription, DNA-templated	GO:0003700//GO:0003677//GO:0005524//GO:0016987	transcription factor activity, sequence-specific DNA binding//DNA binding//ATP binding//sigma factor activity	GO:0005667	transcription factor complex
Cluster-10414.0	--	--	GO:0016887//GO:0005524	ATPase activity//ATP binding	--	--
Cluster-10415.0	GO:0006260	DNA replication	GO:0005524//GO:0003677	ATP binding//DNA binding	--	--
Cluster-10415.1	GO:0006260	DNA replication	GO:0005524//GO:0003677	ATP binding//DNA binding	--	--
Cluster-10418.0	GO:0006804//GO:0055114//GO:0006979	obsolete peroxidase reaction//oxidation-reduction process//response to oxidative stress	GO:0020037//GO:0004601	heme binding//peroxidase activity	--	--
Cluster-10422.0	--	--	GO:0008168	methyltransferase activity	--	--
Cluster-10422.1	--	--	GO:0008168	methyltransferase activity	--	--
Cluster-10426.0	GO:0055114	oxidation-reduction process	GO:0016491//GO:0005507	oxidoreductase activity//copper ion binding	--	--
Cluster-10429.0	--	--	GO:0003676	nucleic acid binding	--	--
Cluster-10434.1	--	--	GO:0003824	catalytic activity	--	--
Cluster-1044.0	GO:0071816	tail-anchored membrane protein insertion into ER membrane	--	--	--	--
Cluster-10441.0	GO:0016051//GO:0006355	carbohydrate biosynthetic process//regulation of transcription, DNA-templated	GO:0003677	DNA binding	GO:0005634	nucleus
Cluster-10442.0	GO:0005975//GO:0046486//GO:0006012//GO:0001575	carbohydrate metabolic process//glycerolipid metabolic process//galactose metabolic process//globoside metabolic process	GO:0004557	alpha-galactosidase activity	--	--
Cluster-10443.0	--	--	--	--	GO:0016021	integral component of membrane
Cluster-10448.0	GO:0006412//GO:0042254	translation//ribosome biogenesis	GO:0003735	structural constituent of ribosome	GO:0005840	ribosome
Cluster-10452.0	GO:0055114	oxidation-reduction process	GO:0016705//GO:0020037//GO:0005506	oxidoreductase activity, acting on paired donors, with incorporation or reduction of molecular oxygen//heme binding//iron ion binding	--	--
Cluster-10455.0	--	--	GO:0046872	metal ion binding	--	--
Cluster-10458.0	--	--	GO:0005515	protein binding	--	--
Cluster-1046.0	GO:0008152	metabolic process	GO:0016829//GO:0010333	lyase activity//terpene synthase activity	--	--
Cluster-10463.0	GO:0055114	oxidation-reduction process	GO:0005515//GO:0016491	protein binding//oxidoreductase activity	--	--
Cluster-10476.0	GO:0007165//GO:0000921//GO:0006810//GO:0030168//GO:0007155//GO:0006308//GO:0006886//GO:0007264//GO:0051262//GO:0006606//GO:0006457//GO:0015031//GO:0006914//GO:0051258//GO:0051607	signal transduction//septin ring assembly//transport//platelet activation//cell adhesion//DNA catabolic process//intracellular protein transport//small GTPase mediated signal transduction//protein tetramerization//protein import into nucleus//protein folding//protein transport//autophagy//protein polymerization//defense response to virus	GO:0005215//GO:0051082//GO:0008134//GO:0045502//GO:0008565//GO:0005096//GO:0008855//GO:0042803//GO:0030674//GO:0005515//GO:0005102	transporter activity//unfolded protein binding//transcription factor binding//dynein binding//protein transporter activity//GTPase activator activity//exodeoxyribonuclease VII activity//protein homodimerization activity//protein binding, bridging//protein binding//receptor binding	GO:0009318//GO:0005667//GO:0005577//GO:0016021//GO:0005737//GO:0016020//GO:0005801//GO:0005940//GO:0030286//GO:0016272//GO:0005634	exodeoxyribonuclease VII complex//transcription factor complex//fibrinogen complex//integral component of membrane//cytoplasm//membrane//cis-Golgi network//septin ring//dynein complex//prefoldin complex//nucleus
Cluster-10479.0	GO:0006887	exocytosis	--	--	GO:0000145	exocyst
Cluster-10485.0	GO:0042254//GO:0006355//GO:0006412	ribosome biogenesis//regulation of transcription, DNA-templated//translation	GO:0003677//GO:0003735	DNA binding//structural constituent of ribosome	GO:0005622//GO:0005840	intracellular//ribosome
Cluster-1049.0	GO:0016567	protein ubiquitination	GO:0005515//GO:0046872//GO:0004842//GO:0008270	protein binding//metal ion binding//ubiquitin-protein transferase activity//zinc ion binding	GO:0005680	anaphase-promoting complex
Cluster-10495.0	GO:0006468	protein phosphorylation	GO:0004672//GO:0005524	protein kinase activity//ATP binding	--	--
Cluster-10497.0	GO:0006468//GO:0015992//GO:0015991	protein phosphorylation//proton transport//ATP hydrolysis coupled proton transport	GO:0005524//GO:0004672//GO:0015078	ATP binding//protein kinase activity//hydrogen ion transmembrane transporter activity	GO:0033179	proton-transporting V-type ATPase, V0 domain
Cluster-10501.0	GO:0006096//GO:0006000//GO:0006012//GO:0006098//GO:0006013//GO:0006094	glycolytic process//fructose metabolic process//galactose metabolic process//pentose-phosphate shunt//mannose metabolic process//gluconeogenesis	GO:0003872	6-phosphofructokinase activity	GO:0005945	6-phosphofructokinase complex
Cluster-10505.0	GO:0051726//GO:0006974	regulation of cell cycle//cellular response to DNA damage stimulus	GO:0003677	DNA binding	--	--
Cluster-10511.0	--	--	GO:0045735	nutrient reservoir activity	--	--
Cluster-10513.0	--	--	GO:0005515	protein binding	--	--
Cluster-10518.1	--	--	GO:0003676	nucleic acid binding	--	--
Cluster-1052.0	GO:0008152	metabolic process	GO:0003774//GO:0005524//GO:0016301	motor activity//ATP binding//kinase activity	GO:0016459	myosin complex
Cluster-10522.1	GO:0007059//GO:0006260	chromosome segregation//DNA replication	GO:0005509	calcium ion binding	GO:0005737	cytoplasm
Cluster-10524.0	GO:0006508	proteolysis	GO:0004190	aspartic-type endopeptidase activity	--	--
Cluster-1053.0	GO:0015979//GO:0042549	photosynthesis//photosystem II stabilization	--	--	GO:0009539//GO:0009523	photosystem II reaction center//photosystem II
Cluster-10530.0	--	--	GO:0008233	peptidase activity	--	--
Cluster-10535.0	--	--	GO:0003676//GO:0008270	nucleic acid binding//zinc ion binding	--	--
Cluster-10535.1	--	--	GO:0003676//GO:0008270	nucleic acid binding//zinc ion binding	--	--
Cluster-10538.0	--	--	GO:0004869	cysteine-type endopeptidase inhibitor activity	--	--
Cluster-10543.0	GO:0006355	regulation of transcription, DNA-templated	GO:0005524//GO:0043531//GO:0016887//GO:0016747	ATP binding//ADP binding//ATPase activity//transferase activity, transferring acyl groups other than amino-acyl groups	--	--
Cluster-10544.0	GO:0019645	anaerobic electron transport chain	GO:0003824	catalytic activity	GO:0016021	integral component of membrane
Cluster-10547.0	--	--	GO:0003824	catalytic activity	--	--
Cluster-10548.0	GO:0006886	intracellular protein transport	--	--	GO:0005741	mitochondrial outer membrane
Cluster-1055.0	GO:0016310	phosphorylation	GO:0005524//GO:0016301	ATP binding//kinase activity	--	--
Cluster-10551.0	GO:0006812	cation transport	GO:0008289//GO:0016887	lipid binding//ATPase activity	GO:0016021	integral component of membrane
Cluster-10559.0	GO:0006633//GO:0055114	fatty acid biosynthetic process//oxidation-reduction process	GO:0005506//GO:0016491	iron ion binding//oxidoreductase activity	--	--
Cluster-10565.0	GO:0007017//GO:0007018	microtubule-based process//microtubule-based movement	GO:0003777//GO:0008017//GO:0005524	microtubule motor activity//microtubule binding//ATP binding	GO:0005874//GO:0045298	microtubule//tubulin complex
Cluster-10566.0	GO:0015992//GO:0006123	proton transport//mitochondrial electron transport, cytochrome c to oxygen	GO:0004129	cytochrome-c oxidase activity	GO:0045277//GO:0005740	respiratory chain complex IV//mitochondrial envelope
Cluster-10568.0	GO:0006094	gluconeogenesis	GO:0005525//GO:0004611	GTP binding//phosphoenolpyruvate carboxykinase activity	--	--
Cluster-10571.0	--	--	GO:0003677	DNA binding	--	--
Cluster-10574.0	GO:0016567	protein ubiquitination	GO:0008270//GO:0046872//GO:0004842//GO:0005515	zinc ion binding//metal ion binding//ubiquitin-protein transferase activity//protein binding	GO:0005680	anaphase-promoting complex
Cluster-10579.0	GO:0006412//GO:0042254	translation//ribosome biogenesis	GO:0003735	structural constituent of ribosome	GO:0005840	ribosome
Cluster-1058.0	GO:0042545//GO:0005985//GO:0005982	cell wall modification//sucrose metabolic process//starch metabolic process	GO:0030599	pectinesterase activity	GO:0005618	cell wall
Cluster-10580.0	--	--	GO:0008270	zinc ion binding	--	--
Cluster-10588.0	GO:0006412//GO:0042254	translation//ribosome biogenesis	GO:0003735	structural constituent of ribosome	GO:0005840	ribosome
Cluster-10589.0	GO:0006448//GO:0007010//GO:0001514	regulation of translational elongation//cytoskeleton organization//selenocysteine incorporation	GO:0003746//GO:0005525//GO:0003723//GO:0003779	translation elongation factor activity//GTP binding//RNA binding//actin binding	GO:0005737//GO:0005840	cytoplasm//ribosome
Cluster-10594.0	GO:0055114	oxidation-reduction process	GO:0020037//GO:0016705//GO:0005506	heme binding//oxidoreductase activity, acting on paired donors, with incorporation or reduction of molecular oxygen//iron ion binding	--	--
Cluster-10596.0	GO:0006813//GO:0006468	potassium ion transport//protein phosphorylation	GO:0015269//GO:0005524//GO:0004672	calcium-activated potassium channel activity//ATP binding//protein kinase activity	GO:0016020	membrane
Cluster-1060.0	--	--	GO:0046983	protein dimerization activity	--	--
Cluster-10606.0	GO:0015074	DNA integration	GO:0005524//GO:0016818	ATP binding//hydrolase activity, acting on acid anhydrides, in phosphorus-containing anhydrides	--	--
Cluster-10610.0	GO:0042254//GO:0006412	ribosome biogenesis//translation	GO:0003735	structural constituent of ribosome	GO:0005840	ribosome
Cluster-10613.2	--	--	GO:0005515	protein binding	--	--
Cluster-10613.4	--	--	GO:0005515	protein binding	--	--
Cluster-10613.5	--	--	GO:0005515	protein binding	--	--
Cluster-10615.1	GO:0009082	branched-chain amino acid biosynthetic process	--	--	--	--
Cluster-10617.0	GO:0006412//GO:0055114//GO:0042254	translation//oxidation-reduction process//ribosome biogenesis	GO:0003735//GO:0016491//GO:0050662	structural constituent of ribosome//oxidoreductase activity//coenzyme binding	GO:0005622//GO:0005840	intracellular//ribosome
Cluster-10619.0	--	--	GO:0005515	protein binding	--	--
Cluster-10627.0	GO:0006412//GO:0042254	translation//ribosome biogenesis	GO:0003735	structural constituent of ribosome	GO:0005622//GO:0005840	intracellular//ribosome
Cluster-10628.0	GO:0008152	metabolic process	GO:0003824	catalytic activity	GO:0019028	viral capsid
Cluster-10635.0	--	--	GO:0016787	hydrolase activity	--	--
Cluster-10636.0	--	--	GO:0042302	structural constituent of cuticle	--	--
Cluster-10641.1	GO:0042398//GO:0006749	cellular modified amino acid biosynthetic process//glutathione metabolic process	GO:0004357	glutamate-cysteine ligase activity	GO:0017109	glutamate-cysteine ligase complex
Cluster-10645.3	GO:0005975//GO:0005982//GO:0005985	carbohydrate metabolic process//starch metabolic process//sucrose metabolic process	GO:0004650	polygalacturonase activity	--	--
Cluster-10645.4	GO:0005975//GO:0005982//GO:0005985	carbohydrate metabolic process//starch metabolic process//sucrose metabolic process	GO:0004650	polygalacturonase activity	--	--
Cluster-10645.5	GO:0006376	mRNA splice site selection	GO:0003729	mRNA binding	GO:0005685	U1 snRNP
Cluster-1065.0	--	--	--	--	GO:0031012	extracellular matrix
Cluster-10653.0	GO:0030153	bacteriocin immunity	--	--	--	--
Cluster-10655.0	GO:0006914//GO:0000917//GO:0006260//GO:0043093//GO:0006355	autophagy//barrier septum assembly//DNA replication//FtsZ-dependent cytokinesis//regulation of transcription, DNA-templated	GO:0003700//GO:0003677//GO:0043565	transcription factor activity, sequence-specific DNA binding//DNA binding//sequence-specific DNA binding	GO:0005634//GO:0005667//GO:0005737	nucleus//transcription factor complex//cytoplasm
Cluster-10664.0	--	--	GO:0005515	protein binding	--	--
Cluster-10666.0	GO:0051252	regulation of RNA metabolic process	GO:0003676//GO:0004523	nucleic acid binding//RNA-DNA hybrid ribonuclease activity	--	--
Cluster-10667.0	GO:0007155	cell adhesion	GO:0051015	actin filament binding	--	--
Cluster-1067.1	GO:0006118//GO:0045454	obsolete electron transport//cell redox homeostasis	GO:0015035//GO:0009055	protein disulfide oxidoreductase activity//electron carrier activity	--	--
Cluster-10670.0	GO:0006304	DNA modification	GO:0003677//GO:0016746//GO:0003824	DNA binding//transferase activity, transferring acyl groups//catalytic activity	--	--
Cluster-10673.0	GO:0009847//GO:0003333	spore germination//amino acid transmembrane transport	--	--	GO:0016021	integral component of membrane
Cluster-10683.0	GO:0019069	viral capsid assembly	--	--	--	--
Cluster-10684.0	GO:0018342//GO:0006144//GO:0006508//GO:0008152	protein prenylation//purine nucleobase metabolic process//proteolysis//metabolic process	GO:0017111//GO:0016491//GO:0003968//GO:0008318//GO:0004197//GO:0016817	nucleoside-triphosphatase activity//oxidoreductase activity//RNA-directed RNA polymerase activity//protein prenyltransferase activity//cysteine-type endopeptidase activity//hydrolase activity, acting on acid anhydrides	GO:0031379	RNA-directed RNA polymerase complex
Cluster-10688.1	--	--	GO:0005515	protein binding	--	--
Cluster-10693.0	GO:0015689//GO:0055085	molybdate ion transport//transmembrane transport	GO:0022857//GO:0015098	transmembrane transporter activity//molybdate ion transmembrane transporter activity	GO:0016021	integral component of membrane
Cluster-10696.0	--	--	--	--	GO:0005783	endoplasmic reticulum
Cluster-107.0	GO:0006118//GO:0045454	obsolete electron transport//cell redox homeostasis	GO:0015035//GO:0009055	protein disulfide oxidoreductase activity//electron carrier activity	--	--
Cluster-1070.0	--	--	GO:0008270//GO:0003676	zinc ion binding//nucleic acid binding	--	--
Cluster-10700.0	--	--	GO:0004222	metalloendopeptidase activity	--	--
Cluster-10702.0	GO:0006468	protein phosphorylation	GO:0004672//GO:0005524	protein kinase activity//ATP binding	--	--
Cluster-10707.0	--	--	GO:0008270//GO:0003676	zinc ion binding//nucleic acid binding	--	--
Cluster-10708.0	--	--	GO:0005515	protein binding	--	--
Cluster-1071.0	GO:0015931//GO:0006955//GO:0006351//GO:0051249//GO:0033227//GO:0006260//GO:0006886	nucleobase-containing compound transport//immune response//transcription, DNA-templated//regulation of lymphocyte activation//dsRNA transport//DNA replication//intracellular protein transport	GO:0004190//GO:0008270//GO:0003677//GO:0051033//GO:0003887	aspartic-type endopeptidase activity//zinc ion binding//DNA binding//RNA transmembrane transporter activity//DNA-directed DNA polymerase activity	GO:0005634//GO:0016021//GO:0005783//GO:0016020//GO:0042575	nucleus//integral component of membrane//endoplasmic reticulum//membrane//DNA polymerase complex
Cluster-10711.0	--	--	--	--	GO:0016020	membrane
Cluster-10714.0	--	--	GO:0046983	protein dimerization activity	--	--
Cluster-10716.0	GO:0016310//GO:0009069//GO:0006468	phosphorylation//serine family amino acid metabolic process//protein phosphorylation	GO:0004674//GO:0005524//GO:0000287	protein serine/threonine kinase activity//ATP binding//magnesium ion binding	--	--
Cluster-10717.0	GO:0007010	cytoskeleton organization	GO:0003779	actin binding	--	--
Cluster-10720.0	GO:0000746	conjugation	--	--	GO:0019867	outer membrane
Cluster-10721.0	--	--	GO:0046872	metal ion binding	--	--
Cluster-10722.2	--	--	--	--	GO:0016021//GO:0005886	integral component of membrane//plasma membrane
Cluster-10728.1	GO:0006310	DNA recombination	GO:0003677//GO:0000150	DNA binding//recombinase activity	--	--
Cluster-10730.0	GO:0055114	oxidation-reduction process	GO:0010309//GO:0045735	acireductone dioxygenase [iron(II)-requiring] activity//nutrient reservoir activity	--	--
Cluster-10730.1	GO:0055114	oxidation-reduction process	GO:0045735//GO:0010309	nutrient reservoir activity//acireductone dioxygenase [iron(II)-requiring] activity	--	--
Cluster-10731.0	GO:0042254//GO:0006412	ribosome biogenesis//translation	GO:0005515//GO:0005506//GO:0003723//GO:0008270//GO:0003735	protein binding//iron ion binding//RNA binding//zinc ion binding//structural constituent of ribosome	GO:0005840	ribosome
Cluster-10734.0	GO:0042254//GO:0006412	ribosome biogenesis//translation	GO:0003723//GO:0003735	RNA binding//structural constituent of ribosome	GO:0005840	ribosome
Cluster-10736.0	GO:0006269//GO:0006351	DNA replication, synthesis of RNA primer//transcription, DNA-templated	GO:0003824//GO:0008270//GO:0046872//GO:0004386//GO:0030976//GO:0003896	catalytic activity//zinc ion binding//metal ion binding//helicase activity//thiamine pyrophosphate binding//DNA primase activity	GO:0005730//GO:0005657	nucleolus//replication fork
Cluster-10737.0	GO:0006560//GO:0006814//GO:0015979//GO:0006090//GO:0071436//GO:0006525	proline metabolic process//sodium ion transport//photosynthesis//pyruvate metabolic process//sodium ion export//arginine metabolic process	GO:0008948//GO:0005509//GO:0015081	oxaloacetate decarboxylase activity//calcium ion binding//sodium ion transmembrane transporter activity	GO:0016020//GO:0009523//GO:0009654//GO:0019898	membrane//photosystem II//photosystem II oxygen evolving complex//extrinsic component of membrane
Cluster-10738.0	GO:0042773//GO:0006508//GO:0006120//GO:0055114	ATP synthesis coupled electron transport//proteolysis//mitochondrial electron transport, NADH to ubiquinone//oxidation-reduction process	GO:0004197//GO:0016651	cysteine-type endopeptidase activity//oxidoreductase activity, acting on NAD(P)H	--	--
Cluster-10739.0	GO:0006979//GO:0055114//GO:0006804	response to oxidative stress//oxidation-reduction process//obsolete peroxidase reaction	GO:0004601//GO:0020037	peroxidase activity//heme binding	--	--
Cluster-10739.1	GO:0055114//GO:0006979//GO:0006804	oxidation-reduction process//response to oxidative stress//obsolete peroxidase reaction	GO:0004601//GO:0020037	peroxidase activity//heme binding	--	--
Cluster-10739.2	GO:0006804//GO:0006979//GO:0055114	obsolete peroxidase reaction//response to oxidative stress//oxidation-reduction process	GO:0020037//GO:0004601	heme binding//peroxidase activity	--	--
Cluster-10743.0	--	--	GO:0003676	nucleic acid binding	--	--
Cluster-10744.0	GO:0006118//GO:0022900//GO:0055114	obsolete electron transport//electron transport chain//oxidation-reduction process	GO:0008827	cytochrome o ubiquinol oxidase activity	GO:0009319//GO:0016021	cytochrome o ubiquinol oxidase complex//integral component of membrane
Cluster-10745.0	GO:0010024//GO:0055114	phytochromobilin biosynthetic process//oxidation-reduction process	GO:0016636//GO:0050897	oxidoreductase activity, acting on the CH-CH group of donors, iron-sulfur protein as acceptor//cobalt ion binding	--	--
Cluster-10756.0	GO:0007017//GO:0007018	microtubule-based process//microtubule-based movement	GO:0008017//GO:0003777//GO:0005524	microtubule binding//microtubule motor activity//ATP binding	GO:0045298//GO:0005874	tubulin complex//microtubule
Cluster-10759.0	GO:0009307//GO:0006308	DNA restriction-modification system//DNA catabolic process	GO:0009036//GO:0003677	Type II site-specific deoxyribonuclease activity//DNA binding	GO:0009359	Type II site-specific deoxyribonuclease complex
Cluster-10762.0	GO:0006355//GO:0002949	regulation of transcription, DNA-templated//tRNA threonylcarbamoyladenosine modification	GO:0043531//GO:0005524//GO:0003724//GO:0016887//GO:0008134//GO:0098519//GO:0016788//GO:0003723	ADP binding//ATP binding//RNA helicase activity//ATPase activity//transcription factor binding//nucleotide phosphatase activity, acting on free nucleotides//hydrolase activity, acting on ester bonds//RNA binding	GO:0005667	transcription factor complex
Cluster-10764.0	GO:0019069	viral capsid assembly	GO:0046983	protein dimerization activity	GO:0042025	host cell nucleus
Cluster-10767.0	GO:0008152	metabolic process	GO:0008168//GO:0008171	methyltransferase activity//O-methyltransferase activity	--	--
Cluster-10767.1	GO:0008152	metabolic process	GO:0008168//GO:0008171	methyltransferase activity//O-methyltransferase activity	--	--
Cluster-10772.0	GO:0006508	proteolysis	GO:0004252	serine-type endopeptidase activity	GO:0016020	membrane
Cluster-10774.0	GO:0006890//GO:0055085//GO:0030001	retrograde vesicle-mediated transport, Golgi to ER//transmembrane transport//metal ion transport	GO:0046873//GO:0004252	metal ion transmembrane transporter activity//serine-type endopeptidase activity	GO:0016020//GO:0016021	membrane//integral component of membrane
Cluster-10775.0	--	--	GO:0003824//GO:0005524	catalytic activity//ATP binding	--	--
Cluster-10780.0	--	--	GO:0005515	protein binding	--	--
Cluster-10781.1	GO:0045892	negative regulation of transcription, DNA-templated	GO:0003677	DNA binding	--	--
Cluster-10796.0	GO:0045227//GO:0005975//GO:0006629	capsule polysaccharide biosynthetic process//carbohydrate metabolic process//lipid metabolic process	GO:0004415	hyalurononglucosaminidase activity	--	--
Cluster-10797.0	GO:0006468	protein phosphorylation	GO:0005524//GO:0004672	ATP binding//protein kinase activity	--	--
Cluster-10797.1	GO:0006468	protein phosphorylation	GO:0005524//GO:0004672	ATP binding//protein kinase activity	--	--
Cluster-108.0	GO:0055114	oxidation-reduction process	GO:0005506//GO:0020037//GO:0016705	iron ion binding//heme binding//oxidoreductase activity, acting on paired donors, with incorporation or reduction of molecular oxygen	--	--
Cluster-10802.0	GO:0071973	bacterial-type flagellum-dependent cell motility	GO:0005198//GO:0003774	structural molecule activity//motor activity	GO:0009288	bacterial-type flagellum
Cluster-10812.0	GO:0006914	autophagy	--	--	--	--
Cluster-10814.0	GO:0006915//GO:0006919//GO:0055114//GO:0001836//GO:0006974	apoptotic process//activation of cysteine-type endopeptidase activity involved in apoptotic process//oxidation-reduction process//release of cytochrome c from mitochondria//cellular response to DNA damage stimulus	GO:0020037//GO:0016705//GO:0005506	heme binding//oxidoreductase activity, acting on paired donors, with incorporation or reduction of molecular oxygen//iron ion binding	--	--
Cluster-10814.1	GO:0055114	oxidation-reduction process	GO:0016705//GO:0020037//GO:0005506	oxidoreductase activity, acting on paired donors, with incorporation or reduction of molecular oxygen//heme binding//iron ion binding	--	--
Cluster-10818.0	--	--	GO:0003677//GO:0046983	DNA binding//protein dimerization activity	--	--
Cluster-10821.1	--	--	--	--	GO:0005887	integral component of plasma membrane
Cluster-10825.0	GO:0006508	proteolysis	GO:0008234	cysteine-type peptidase activity	--	--
Cluster-10825.1	GO:0006508	proteolysis	GO:0004197//GO:0008234	cysteine-type endopeptidase activity//cysteine-type peptidase activity	--	--
Cluster-10825.2	GO:0007155//GO:0006508//GO:0008152	cell adhesion//proteolysis//metabolic process	GO:0003824//GO:0008234	catalytic activity//cysteine-type peptidase activity	GO:0016020	membrane
Cluster-10825.3	GO:0006508	proteolysis	GO:0008234	cysteine-type peptidase activity	--	--
Cluster-10833.0	GO:0055114	oxidation-reduction process	GO:0020037//GO:0016705//GO:0005506	heme binding//oxidoreductase activity, acting on paired donors, with incorporation or reduction of molecular oxygen//iron ion binding	--	--
Cluster-10839.0	GO:0005982//GO:0005975//GO:0005985	starch metabolic process//carbohydrate metabolic process//sucrose metabolic process	GO:0004650	polygalacturonase activity	--	--
Cluster-10843.4	GO:0015074	DNA integration	--	--	--	--
Cluster-10843.5	GO:0006508//GO:0006144//GO:0015074	proteolysis//purine nucleobase metabolic process//DNA integration	GO:0003968//GO:0004197//GO:0017111//GO:0004252	RNA-directed RNA polymerase activity//cysteine-type endopeptidase activity//nucleoside-triphosphatase activity//serine-type endopeptidase activity	GO:0031379//GO:0019028	RNA-directed RNA polymerase complex//viral capsid
Cluster-10846.0	GO:0006355	regulation of transcription, DNA-templated	GO:0003700	transcription factor activity, sequence-specific DNA binding	GO:0005667	transcription factor complex
Cluster-10848.0	GO:0046034//GO:0006468//GO:0006144	ATP metabolic process//protein phosphorylation//purine nucleobase metabolic process	GO:0004017//GO:0005524//GO:0004672	adenylate kinase activity//ATP binding//protein kinase activity	--	--
Cluster-10849.0	GO:0055114	oxidation-reduction process	--	--	--	--
Cluster-10851.0	GO:0006281//GO:0006310	DNA repair//DNA recombination	GO:0005525//GO:0005524//GO:0003724//GO:0016887//GO:0003723//GO:0009378//GO:0003924	GTP binding//ATP binding//RNA helicase activity//ATPase activity//RNA binding//four-way junction helicase activity//GTPase activity	GO:0009379//GO:0005657	Holliday junction helicase complex//replication fork
Cluster-10851.1	GO:0006310//GO:0006281	DNA recombination//DNA repair	GO:0003924//GO:0003723//GO:0009378//GO:0016887//GO:0003724//GO:0005525//GO:0005524	GTPase activity//RNA binding//four-way junction helicase activity//ATPase activity//RNA helicase activity//GTP binding//ATP binding	GO:0005657//GO:0009379	replication fork//Holliday junction helicase complex
Cluster-10857.0	GO:0006508	proteolysis	GO:0008233	peptidase activity	--	--
Cluster-10859.0	GO:0008152	metabolic process	GO:0050662//GO:0016491//GO:0008641//GO:0003824	coenzyme binding//oxidoreductase activity//small protein activating enzyme activity//catalytic activity	--	--
Cluster-1086.0	GO:0006313	transposition, DNA-mediated	GO:0016788//GO:0003677//GO:0004803	hydrolase activity, acting on ester bonds//DNA binding//transposase activity	--	--
Cluster-10862.0	--	--	GO:0004867	serine-type endopeptidase inhibitor activity	--	--
Cluster-10866.0	--	--	GO:0003723	RNA binding	--	--
Cluster-10870.0	GO:0006468//GO:0007049//GO:0006355//GO:0043093//GO:0051028//GO:0009069//GO:0000917//GO:0051382//GO:0048309//GO:0006260//GO:0016310	protein phosphorylation//cell cycle//regulation of transcription, DNA-templated//FtsZ-dependent cytokinesis//mRNA transport//serine family amino acid metabolic process//barrier septum assembly//kinetochore assembly//endoplasmic reticulum inheritance//DNA replication//phosphorylation	GO:0008134//GO:0042803//GO:0005524//GO:0003700//GO:0043565//GO:0004674//GO:0045502	transcription factor binding//protein homodimerization activity//ATP binding//transcription factor activity, sequence-specific DNA binding//sequence-specific DNA binding//protein serine/threonine kinase activity//dynein binding	GO:0000776//GO:0005667//GO:0030286//GO:0005737	kinetochore//transcription factor complex//dynein complex//cytoplasm
Cluster-1088.0	GO:0006633	fatty acid biosynthetic process	GO:0016790	thiolester hydrolase activity	--	--
Cluster-1088.1	GO:0006633	fatty acid biosynthetic process	GO:0016790	thiolester hydrolase activity	--	--
Cluster-1088.2	GO:0006633	fatty acid biosynthetic process	GO:0016790	thiolester hydrolase activity	--	--
Cluster-10881.0	GO:0006508//GO:0009405	proteolysis//pathogenesis	GO:0016740//GO:0016788//GO:0008242//GO:0016817//GO:0004197	transferase activity//hydrolase activity, acting on ester bonds//omega peptidase activity//hydrolase activity, acting on acid anhydrides//cysteine-type endopeptidase activity	--	--
Cluster-10882.0	--	--	GO:0008270	zinc ion binding	--	--
Cluster-10888.0	GO:0006914//GO:0015991//GO:0015031//GO:0051258//GO:0010508//GO:0006605//GO:0030168//GO:0006810//GO:0007155//GO:0006308//GO:0007165//GO:0030001//GO:0000921//GO:0090307//GO:0006886//GO:0006935//GO:0006260//GO:0015992	autophagy//ATP hydrolysis coupled proton transport//protein transport//protein polymerization//positive regulation of autophagy//protein targeting//platelet activation//transport//cell adhesion//DNA catabolic process//signal transduction//metal ion transport//septin ring assembly//mitotic spindle assembly//intracellular protein transport//chemotaxis//DNA replication//proton transport	GO:0042803//GO:0016853//GO:0030674//GO:0005102//GO:0008134//GO:0003774//GO:0008092//GO:0004888//GO:0051082//GO:0008855//GO:0015078//GO:0045502//GO:0008565//GO:0046872	protein homodimerization activity//isomerase activity//protein binding, bridging//receptor binding//transcription factor binding//motor activity//cytoskeletal protein binding//transmembrane signaling receptor activity//unfolded protein binding//exodeoxyribonuclease VII activity//hydrogen ion transmembrane transporter activity//dynein binding//protein transporter activity//metal ion binding	GO:0030286//GO:0019867//GO:0005742//GO:0005886//GO:0005667//GO:0033179//GO:0009318//GO:0016459//GO:0005577//GO:0016021//GO:0005783//GO:0005801//GO:0019898//GO:0005940//GO:0005737//GO:0016020	dynein complex//outer membrane//mitochondrial outer membrane translocase complex//plasma membrane//transcription factor complex//proton-transporting V-type ATPase, V0 domain//exodeoxyribonuclease VII complex//myosin complex//fibrinogen complex//integral component of membrane//endoplasmic reticulum//cis-Golgi network//extrinsic component of membrane//septin ring//cytoplasm//membrane
Cluster-10896.0	--	--	GO:0008146	sulfotransferase activity	--	--
Cluster-1090.0	--	--	GO:0043531	ADP binding	--	--
Cluster-10903.0	GO:0042254//GO:0006412//GO:0030436	ribosome biogenesis//translation//asexual sporulation	GO:0003735	structural constituent of ribosome	GO:0042601//GO:0005622//GO:0005840	endospore-forming forespore//intracellular//ribosome
Cluster-10907.0	GO:0007015//GO:0006952	actin filament organization//defense response	GO:0003785//GO:0003779	actin monomer binding//actin binding	GO:0005576	extracellular region
Cluster-10909.0	GO:0031175	neuron projection development	GO:0030507//GO:0005516//GO:0003677	spectrin binding//calmodulin binding//DNA binding	GO:0008091	spectrin
Cluster-10909.1	--	--	GO:0003677	DNA binding	--	--
Cluster-10913.0	--	--	GO:0016787	hydrolase activity	--	--
Cluster-10914.0	GO:0006281//GO:0006260	DNA repair//DNA replication	GO:0008270//GO:0003911	zinc ion binding//DNA ligase (NAD+) activity	--	--
Cluster-10918.0	--	--	GO:0046983	protein dimerization activity	--	--
Cluster-10919.0	GO:0006629//GO:0006508	lipid metabolic process//proteolysis	GO:0004190	aspartic-type endopeptidase activity	--	--
Cluster-10926.1	GO:0006952	defense response	--	--	GO:0005576	extracellular region
Cluster-1093.1	--	--	GO:0030247	polysaccharide binding	--	--
Cluster-1093.2	--	--	GO:0030247	polysaccharide binding	--	--
Cluster-1093.3	--	--	GO:0030247	polysaccharide binding	--	--
Cluster-1093.4	GO:0006412//GO:0042254	translation//ribosome biogenesis	GO:0003735	structural constituent of ribosome	GO:0005840//GO:0005622	ribosome//intracellular
Cluster-1093.5	GO:0006468	protein phosphorylation	GO:0005515//GO:0005509//GO:0004672//GO:0005524	protein binding//calcium ion binding//protein kinase activity//ATP binding	--	--
Cluster-10930.0	GO:0015689	molybdate ion transport	GO:0015098	molybdate ion transmembrane transporter activity	--	--
Cluster-10931.0	GO:0006355	regulation of transcription, DNA-templated	GO:0003677	DNA binding	--	--
Cluster-10941.0	GO:0005975	carbohydrate metabolic process	GO:0004553	hydrolase activity, hydrolyzing O-glycosyl compounds	--	--
Cluster-10944.0	GO:0006118//GO:0055114	obsolete electron transport//oxidation-reduction process	GO:0016655	oxidoreductase activity, acting on NAD(P)H, quinone or similar compound as acceptor	--	--
Cluster-10946.0	GO:0055114	oxidation-reduction process	GO:0005506//GO:0020037//GO:0016705	iron ion binding//heme binding//oxidoreductase activity, acting on paired donors, with incorporation or reduction of molecular oxygen	--	--
Cluster-10951.0	GO:0006412//GO:0042254	translation//ribosome biogenesis	GO:0003735	structural constituent of ribosome	GO:0005840//GO:0005622	ribosome//intracellular
Cluster-10952.0	GO:0030244//GO:0005985//GO:0006011//GO:0005982	cellulose biosynthetic process//sucrose metabolic process//UDP-glucose metabolic process//starch metabolic process	GO:0008270//GO:0016760//GO:0003676//GO:0016818	zinc ion binding//cellulose synthase (UDP-forming) activity//nucleic acid binding//hydrolase activity, acting on acid anhydrides, in phosphorus-containing anhydrides	GO:0016020	membrane
Cluster-10952.1	GO:0005985//GO:0030244//GO:0009405//GO:0006011//GO:0005982	sucrose metabolic process//cellulose biosynthetic process//pathogenesis//UDP-glucose metabolic process//starch metabolic process	GO:0016760//GO:0005198	cellulose synthase (UDP-forming) activity//structural molecule activity	GO:0016020	membrane
Cluster-10952.2	GO:0005985//GO:0005982//GO:0006011//GO:0030244	sucrose metabolic process//starch metabolic process//UDP-glucose metabolic process//cellulose biosynthetic process	GO:0016760	cellulose synthase (UDP-forming) activity	GO:0016020	membrane
Cluster-10954.0	GO:0015074	DNA integration	--	--	--	--
Cluster-10957.1	--	--	GO:0016817	hydrolase activity, acting on acid anhydrides	--	--
Cluster-10958.0	--	--	GO:0005515	protein binding	--	--
Cluster-10966.0	--	--	--	--	GO:0019867	outer membrane
Cluster-1097.0	--	--	GO:0005515	protein binding	--	--
Cluster-10971.0	--	--	GO:0005515//GO:0003824	protein binding//catalytic activity	--	--
Cluster-10979.0	GO:0044564	envenomation resulting in occlusion of the pore of voltage-gated potassium channel in other organism	GO:0017025	TBP-class protein binding	--	--
Cluster-10979.1	--	--	GO:0017025	TBP-class protein binding	--	--
Cluster-10980.0	--	--	GO:0005515	protein binding	--	--
Cluster-10987.0	--	--	--	--	GO:0005887	integral component of plasma membrane
Cluster-10993.0	GO:0016567	protein ubiquitination	GO:0004842	ubiquitin-protein transferase activity	--	--
Cluster-10993.2	GO:0006468//GO:0016567	protein phosphorylation//protein ubiquitination	GO:0004672//GO:0005524//GO:0004842	protein kinase activity//ATP binding//ubiquitin-protein transferase activity	--	--
Cluster-10993.3	GO:0006357//GO:0006468	regulation of transcription from RNA polymerase II promoter//protein phosphorylation	GO:0004672//GO:0001104//GO:0005524	protein kinase activity//RNA polymerase II transcription cofactor activity//ATP binding	GO:0016592//GO:0005763	mediator complex//mitochondrial small ribosomal subunit
Cluster-11.0	GO:0006118//GO:0045454//GO:0055114	obsolete electron transport//cell redox homeostasis//oxidation-reduction process	GO:0016209//GO:0009055//GO:0015035//GO:0016491	antioxidant activity//electron carrier activity//protein disulfide oxidoreductase activity//oxidoreductase activity	--	--
Cluster-11002.0	GO:0046656//GO:0015948	folic acid biosynthetic process//methanogenesis	GO:0030269	tetrahydromethanopterin S-methyltransferase activity	GO:0016021	integral component of membrane
Cluster-11003.0	--	--	GO:0005515	protein binding	--	--
Cluster-11004.0	--	--	GO:0003677	DNA binding	--	--
Cluster-11007.0	GO:0006412//GO:0042254	translation//ribosome biogenesis	GO:0003735	structural constituent of ribosome	GO:0005840	ribosome
Cluster-11007.1	GO:0006412//GO:0042254	translation//ribosome biogenesis	GO:0003735	structural constituent of ribosome	GO:0005840	ribosome
Cluster-11007.2	GO:0042254//GO:0006412	ribosome biogenesis//translation	GO:0003735	structural constituent of ribosome	GO:0005840	ribosome
Cluster-11009.0	--	--	GO:0005515	protein binding	--	--
Cluster-1101.0	GO:0006812	cation transport	GO:0016887	ATPase activity	GO:0016021	integral component of membrane
Cluster-11017.0	GO:0006979//GO:0055114//GO:0006804	response to oxidative stress//oxidation-reduction process//obsolete peroxidase reaction	GO:0004601//GO:0020037	peroxidase activity//heme binding	--	--
Cluster-11018.0	GO:0006468	protein phosphorylation	GO:0004672//GO:0005524	protein kinase activity//ATP binding	--	--
Cluster-11021.0	GO:0006508	proteolysis	GO:0008236//GO:0016787	serine-type peptidase activity//hydrolase activity	--	--
Cluster-11022.0	GO:0006457	protein folding	--	--	GO:0005737	cytoplasm
Cluster-11024.0	GO:0006468	protein phosphorylation	GO:0005524//GO:0004672	ATP binding//protein kinase activity	--	--
Cluster-11024.1	GO:0006468	protein phosphorylation	GO:0005524//GO:0004672	ATP binding//protein kinase activity	--	--
Cluster-11024.2	GO:0006468	protein phosphorylation	GO:0005524//GO:0004672	ATP binding//protein kinase activity	--	--
Cluster-11027.0	--	--	GO:0016779	nucleotidyltransferase activity	--	--
Cluster-1103.0	GO:0015074	DNA integration	--	--	--	--
Cluster-11047.0	GO:0006355	regulation of transcription, DNA-templated	GO:0003712	transcription cofactor activity	GO:0005667	transcription factor complex
Cluster-11048.2	GO:0035556	intracellular signal transduction	--	--	--	--
Cluster-11049.0	GO:0006357//GO:0006418	regulation of transcription from RNA polymerase II promoter//tRNA aminoacylation for protein translation	GO:0000166//GO:0001104//GO:0005524//GO:0004812	nucleotide binding//RNA polymerase II transcription cofactor activity//ATP binding//aminoacyl-tRNA ligase activity	GO:0016592	mediator complex
Cluster-11050.0	GO:0000746	conjugation	--	--	GO:0019867	outer membrane
Cluster-11053.0	--	--	GO:0005198	structural molecule activity	GO:0005578	proteinaceous extracellular matrix
Cluster-11058.0	--	--	--	--	GO:0016020	membrane
Cluster-11059.0	GO:0007165	signal transduction	GO:0005186	pheromone activity	--	--
Cluster-1106.0	GO:0005975//GO:0006807	carbohydrate metabolic process//nitrogen compound metabolic process	GO:0016810	hydrolase activity, acting on carbon-nitrogen (but not peptide) bonds	--	--
Cluster-11064.0	GO:0006144//GO:0006406//GO:0006171//GO:0006368	purine nucleobase metabolic process//mRNA export from nucleus//cAMP biosynthetic process//transcription elongation from RNA polymerase II promoter	GO:0008270//GO:0004016	zinc ion binding//adenylate cyclase activity	GO:0000446	nucleoplasmic THO complex
Cluster-11072.0	GO:0055114	oxidation-reduction process	GO:0016705//GO:0020037//GO:0005506	oxidoreductase activity, acting on paired donors, with incorporation or reduction of molecular oxygen//heme binding//iron ion binding	--	--
Cluster-11073.0	GO:0007034	vacuolar transport	--	--	--	--
Cluster-11080.0	--	--	GO:0005515	protein binding	--	--
Cluster-11081.0	--	--	GO:0003676	nucleic acid binding	--	--
Cluster-11087.0	--	--	GO:0005524	ATP binding	--	--
Cluster-11093.0	--	--	GO:0003676	nucleic acid binding	--	--
Cluster-11094.0	--	--	--	--	GO:0030089	phycobilisome
Cluster-11100.2	--	--	--	--	GO:0016021	integral component of membrane
Cluster-11103.0	GO:0006886//GO:0016192	intracellular protein transport//vesicle-mediated transport	--	--	--	--
Cluster-11104.0	GO:0006355	regulation of transcription, DNA-templated	GO:0003700//GO:0043565	transcription factor activity, sequence-specific DNA binding//sequence-specific DNA binding	GO:0005667	transcription factor complex
Cluster-11105.0	GO:0006508	proteolysis	GO:0016805	dipeptidase activity	--	--
Cluster-11105.1	--	--	GO:0004190	aspartic-type endopeptidase activity	GO:0016021	integral component of membrane
Cluster-1111.0	GO:0008152	metabolic process	GO:0016491//GO:0005198	oxidoreductase activity//structural molecule activity	--	--
Cluster-11112.0	--	--	GO:0005515	protein binding	--	--
Cluster-11113.0	GO:0042254	ribosome biogenesis	--	--	GO:0005634	nucleus
Cluster-11115.0	GO:0006508	proteolysis	GO:0004190	aspartic-type endopeptidase activity	--	--
Cluster-11115.1	GO:0006508	proteolysis	GO:0004190	aspartic-type endopeptidase activity	--	--
Cluster-11115.2	GO:0006508	proteolysis	GO:0004190	aspartic-type endopeptidase activity	--	--
Cluster-11115.3	GO:0006508	proteolysis	GO:0004190	aspartic-type endopeptidase activity	--	--
Cluster-11115.4	GO:0006508	proteolysis	GO:0004190	aspartic-type endopeptidase activity	--	--
Cluster-11116.0	GO:0006118	obsolete electron transport	GO:0020037//GO:0009055	heme binding//electron carrier activity	--	--
Cluster-11117.0	GO:0009103	lipopolysaccharide biosynthetic process	GO:0008918	lipopolysaccharide 3-alpha-galactosyltransferase activity	--	--
Cluster-11119.1	GO:0000902	cell morphogenesis	--	--	--	--
Cluster-11122.0	--	--	GO:0005515	protein binding	--	--
Cluster-11126.0	GO:0006810	transport	GO:0005215	transporter activity	GO:0016021//GO:0016020	integral component of membrane//membrane
Cluster-11136.0	--	--	GO:0010181	FMN binding	--	--
Cluster-11138.0	--	--	GO:0008270	zinc ion binding	--	--
Cluster-1114.0	GO:0006468	protein phosphorylation	GO:0005524//GO:0004672	ATP binding//protein kinase activity	--	--
Cluster-11141.0	GO:0006412//GO:0042254	translation//ribosome biogenesis	GO:0003735	structural constituent of ribosome	GO:0005840	ribosome
Cluster-11142.0	--	--	GO:0008270	zinc ion binding	GO:0005622	intracellular
Cluster-11143.0	GO:0006508	proteolysis	GO:0004190	aspartic-type endopeptidase activity	--	--
Cluster-11146.0	GO:0015948//GO:0006468//GO:0046656	methanogenesis//protein phosphorylation//folic acid biosynthetic process	GO:0005524//GO:0050524//GO:0004672	ATP binding//coenzyme-B sulfoethylthiotransferase activity//protein kinase activity	--	--
Cluster-11147.0	--	--	--	--	GO:0016021	integral component of membrane
Cluster-1115.0	GO:0006355	regulation of transcription, DNA-templated	GO:0046983//GO:0003700//GO:0003677	protein dimerization activity//transcription factor activity, sequence-specific DNA binding//DNA binding	GO:0005667//GO:0005634	transcription factor complex//nucleus
Cluster-11155.0	--	--	GO:0046872	metal ion binding	--	--
Cluster-11167.0	GO:0055114	oxidation-reduction process	GO:0016491	oxidoreductase activity	--	--
Cluster-11168.0	--	--	GO:0005515	protein binding	--	--
Cluster-11169.0	--	--	GO:0005543	phospholipid binding	--	--
Cluster-11170.0	--	--	GO:0005515	protein binding	--	--
Cluster-11170.1	--	--	GO:0005515	protein binding	--	--
Cluster-11171.0	--	--	GO:0005515	protein binding	--	--
Cluster-11172.0	GO:0019049	evasion or tolerance of host defenses by virus	--	--	--	--
Cluster-11173.2	--	--	GO:0005515	protein binding	--	--
Cluster-11176.0	GO:0007010	cytoskeleton organization	GO:0003779	actin binding	--	--
Cluster-11176.3	GO:0007010	cytoskeleton organization	GO:0003779	actin binding	--	--
Cluster-11184.0	--	--	GO:0016872	intramolecular lyase activity	--	--
Cluster-11185.0	GO:0006412//GO:0042254	translation//ribosome biogenesis	GO:0003735	structural constituent of ribosome	GO:0005840	ribosome
Cluster-11189.0	GO:0006858	extracellular transport	--	--	--	--
Cluster-1119.2	GO:0015074	DNA integration	--	--	--	--
Cluster-11194.0	--	--	GO:0008146	sulfotransferase activity	--	--
Cluster-11197.0	GO:0055114	oxidation-reduction process	GO:0020037//GO:0016705//GO:0005506	heme binding//oxidoreductase activity, acting on paired donors, with incorporation or reduction of molecular oxygen//iron ion binding	--	--
Cluster-11199.0	--	--	--	--	GO:0005634	nucleus
Cluster-11202.0	--	--	--	--	GO:0016020	membrane
Cluster-11207.0	GO:0016192//GO:0006886	vesicle-mediated transport//intracellular protein transport	GO:0005515	protein binding	GO:0030117	membrane coat
Cluster-11209.0	GO:0030244//GO:0005982//GO:0006011//GO:0005985	cellulose biosynthetic process//starch metabolic process//UDP-glucose metabolic process//sucrose metabolic process	GO:0016760	cellulose synthase (UDP-forming) activity	GO:0016020	membrane
Cluster-1121.0	--	--	GO:0005515	protein binding	--	--
Cluster-11210.0	GO:0006310//GO:0006281	DNA recombination//DNA repair	GO:0009378//GO:0005524	four-way junction helicase activity//ATP binding	GO:0005657//GO:0009379	replication fork//Holliday junction helicase complex
Cluster-11215.1	GO:0006468//GO:0006801//GO:0055114	protein phosphorylation//superoxide metabolic process//oxidation-reduction process	GO:0005524//GO:0004672//GO:0046872//GO:0004784//GO:0016773	ATP binding//protein kinase activity//metal ion binding//superoxide dismutase activity//phosphotransferase activity, alcohol group as acceptor	GO:0016020	membrane
Cluster-11218.0	GO:0015074	DNA integration	--	--	--	--
Cluster-1122.0	GO:0005985//GO:0007155//GO:0005982//GO:0007165//GO:0006075	sucrose metabolic process//cell adhesion//starch metabolic process//signal transduction//(1->3)-beta-D-glucan biosynthetic process	GO:0005179//GO:0003843	hormone activity//1,3-beta-D-glucan synthase activity	GO:0000148//GO:0005576//GO:0016020	1,3-beta-D-glucan synthase complex//extracellular region//membrane
Cluster-11227.0	GO:0006355	regulation of transcription, DNA-templated	GO:0003677	DNA binding	--	--
Cluster-11234.0	--	--	GO:0008270//GO:0031072//GO:0051082	zinc ion binding//heat shock protein binding//unfolded protein binding	--	--
Cluster-11238.0	GO:0019064	fusion of virus membrane with host plasma membrane	--	--	GO:0019867	outer membrane
Cluster-11240.0	GO:0006560//GO:0006522//GO:0006526//GO:0006531	proline metabolic process//alanine metabolic process//arginine biosynthetic process//aspartate metabolic process	GO:0004055//GO:0005524	argininosuccinate synthase activity//ATP binding	--	--
Cluster-11245.0	--	--	GO:0008270//GO:0005515	zinc ion binding//protein binding	--	--
Cluster-11246.0	--	--	GO:0016881//GO:0016788	acid-amino acid ligase activity//hydrolase activity, acting on ester bonds	--	--
Cluster-1125.0	GO:0045444	fat cell differentiation	--	--	--	--
Cluster-11252.0	--	--	GO:0003924	GTPase activity	--	--
Cluster-11253.0	--	--	GO:0016787	hydrolase activity	GO:0016021	integral component of membrane
Cluster-11257.0	GO:0008610	lipid biosynthetic process	GO:0016747//GO:0005515	transferase activity, transferring acyl groups other than amino-acyl groups//protein binding	--	--
Cluster-11259.0	GO:0031556//GO:0031554	transcriptional attenuation by ribosome//regulation of DNA-templated transcription, termination	--	--	--	--
Cluster-11262.0	--	--	GO:0043047	single-stranded telomeric DNA binding	--	--
Cluster-11265.4	GO:0006810//GO:0005975	transport//carbohydrate metabolic process	GO:0005215//GO:0016832	transporter activity//aldehyde-lyase activity	GO:0016020	membrane
Cluster-11267.0	GO:0006457//GO:0000413	protein folding//protein peptidyl-prolyl isomerization	GO:0003755	peptidyl-prolyl cis-trans isomerase activity	--	--
Cluster-11271.1	GO:0006468	protein phosphorylation	GO:0005524//GO:0004672	ATP binding//protein kinase activity	--	--
Cluster-11271.2	GO:0006468//GO:0015074//GO:0048544	protein phosphorylation//DNA integration//recognition of pollen	GO:0004672//GO:0005524	protein kinase activity//ATP binding	--	--
Cluster-11276.0	GO:0006810	transport	GO:0005515	protein binding	--	--
Cluster-1128.0	--	--	--	--	GO:0005887	integral component of plasma membrane
Cluster-11281.0	GO:0006807//GO:0006542//GO:0009252	nitrogen compound metabolic process//glutamine biosynthetic process//peptidoglycan biosynthetic process	GO:0004356	glutamate-ammonia ligase activity	--	--
Cluster-11286.0	GO:0006355	regulation of transcription, DNA-templated	GO:0003682//GO:0003677	chromatin binding//DNA binding	GO:0000785//GO:0000775//GO:0005634	chromatin//chromosome, centromeric region//nucleus
Cluster-11288.0	GO:0007010//GO:0016032	cytoskeleton organization//viral process	GO:0019901//GO:0008017	protein kinase binding//microtubule binding	GO:0045298	tubulin complex
Cluster-11288.1	GO:0007010	cytoskeleton organization	GO:0008017//GO:0019901//GO:0003677	microtubule binding//protein kinase binding//DNA binding	GO:0045298	tubulin complex
Cluster-11289.0	GO:0005975	carbohydrate metabolic process	GO:0004553	hydrolase activity, hydrolyzing O-glycosyl compounds	--	--
Cluster-1129.0	GO:0006260//GO:0006351	DNA replication//transcription, DNA-templated	GO:0016787//GO:0003677//GO:0003887//GO:0005524//GO:0003676	hydrolase activity//DNA binding//DNA-directed DNA polymerase activity//ATP binding//nucleic acid binding	GO:0042575	DNA polymerase complex
Cluster-11295.0	--	--	GO:0003676	nucleic acid binding	--	--
Cluster-11296.0	GO:0008152	metabolic process	GO:0016747	transferase activity, transferring acyl groups other than amino-acyl groups	--	--
Cluster-11297.0	GO:0007017//GO:0007018	microtubule-based process//microtubule-based movement	GO:0008017//GO:0003777//GO:0005524	microtubule binding//microtubule motor activity//ATP binding	GO:0005874//GO:0045298	microtubule//tubulin complex
Cluster-11298.0	GO:0007049//GO:0006351	cell cycle//transcription, DNA-templated	GO:0016773	phosphotransferase activity, alcohol group as acceptor	GO:0017053	transcriptional repressor complex
Cluster-11299.0	--	--	--	--	GO:0005634	nucleus
Cluster-1130.0	GO:0006468	protein phosphorylation	GO:0004672//GO:0005524	protein kinase activity//ATP binding	--	--
Cluster-11309.0	GO:0005982//GO:0005978//GO:0005985	starch metabolic process//glycogen biosynthetic process//sucrose metabolic process	GO:0004373	glycogen (starch) synthase activity	--	--
Cluster-1131.0	GO:0019082	viral protein processing	--	--	--	--
Cluster-11310.0	GO:0015992//GO:0015986	proton transport//ATP synthesis coupled proton transport	GO:0015078	hydrogen ion transmembrane transporter activity	--	--
Cluster-11312.0	--	--	GO:0045735	nutrient reservoir activity	--	--
Cluster-11314.0	GO:0006887	exocytosis	--	--	GO:0019028//GO:0000145	viral capsid//exocyst
Cluster-11315.0	GO:0006508	proteolysis	GO:0004252	serine-type endopeptidase activity	--	--
Cluster-11320.0	GO:0051028	mRNA transport	--	--	GO:0005634	nucleus
Cluster-11322.0	GO:0031412	gas vesicle organization	--	--	GO:0031411	gas vesicle
Cluster-11328.0	GO:0006412//GO:0042254	translation//ribosome biogenesis	GO:0003735	structural constituent of ribosome	GO:0005840//GO:0005622	ribosome//intracellular
Cluster-1133.0	GO:0006355	regulation of transcription, DNA-templated	GO:0003700	transcription factor activity, sequence-specific DNA binding	GO:0005667	transcription factor complex
Cluster-11337.2	--	--	GO:0046872	metal ion binding	--	--
Cluster-11338.0	--	--	GO:0005515	protein binding	--	--
Cluster-1134.0	GO:0015074	DNA integration	--	--	--	--
Cluster-11340.0	GO:0008152	metabolic process	GO:0016758	transferase activity, transferring hexosyl groups	--	--
Cluster-11343.0	GO:0043631	RNA polyadenylation	GO:0003723	RNA binding	--	--
Cluster-11347.0	GO:0033617	mitochondrial respiratory chain complex IV assembly	--	--	--	--
Cluster-11350.0	GO:0006888//GO:0006886	ER to Golgi vesicle-mediated transport//intracellular protein transport	GO:0008270	zinc ion binding	GO:0030127	COPII vesicle coat
Cluster-11351.2	GO:0055085//GO:0006811	transmembrane transport//ion transport	GO:0005216//GO:0016747	ion channel activity//transferase activity, transferring acyl groups other than amino-acyl groups	GO:0016020	membrane
Cluster-11357.0	GO:0006508//GO:0006810	proteolysis//transport	GO:0004197//GO:0015288	cysteine-type endopeptidase activity//porin activity	GO:0016020	membrane
Cluster-11360.0	GO:0006468	protein phosphorylation	GO:0004672//GO:0005524//GO:0005525	protein kinase activity//ATP binding//GTP binding	--	--
Cluster-11360.2	GO:0006468	protein phosphorylation	GO:0005525//GO:0004672//GO:0005524	GTP binding//protein kinase activity//ATP binding	--	--
Cluster-11361.0	GO:0007165//GO:0008219	signal transduction//cell death	GO:0008270//GO:0004872//GO:0004222	zinc ion binding//receptor activity//metalloendopeptidase activity	GO:0016021//GO:0016020	integral component of membrane//membrane
Cluster-11365.0	--	--	GO:0008289	lipid binding	--	--
Cluster-11366.0	GO:0042381	hemolymph coagulation	--	--	GO:0005576	extracellular region
Cluster-11369.0	GO:0008152	metabolic process	GO:0016758//GO:0016755	transferase activity, transferring hexosyl groups//transferase activity, transferring amino-acyl groups	--	--
Cluster-11371.0	GO:0006508	proteolysis	GO:0004252	serine-type endopeptidase activity	--	--
Cluster-11371.1	GO:0006508	proteolysis	GO:0004252	serine-type endopeptidase activity	--	--
Cluster-11372.0	--	--	GO:0005515	protein binding	--	--
Cluster-11376.0	GO:0030168//GO:0051258//GO:0007165	platelet activation//protein polymerization//signal transduction	GO:0030674//GO:0005102	protein binding, bridging//receptor binding	GO:0005577	fibrinogen complex
Cluster-11381.0	GO:0006508	proteolysis	GO:0008234//GO:0003697	cysteine-type peptidase activity//single-stranded DNA binding	--	--
Cluster-11382.0	--	--	--	--	GO:0016021	integral component of membrane
Cluster-11386.0	--	--	--	--	GO:0016021//GO:0005886	integral component of membrane//plasma membrane
Cluster-11387.0	GO:0019882//GO:0006955	antigen processing and presentation//immune response	--	--	--	--
Cluster-11387.1	GO:0019882//GO:0006955//GO:0006355	antigen processing and presentation//immune response//regulation of transcription, DNA-templated	GO:0008270//GO:0005515//GO:0043565//GO:0003700	zinc ion binding//protein binding//sequence-specific DNA binding//transcription factor activity, sequence-specific DNA binding	GO:0005887//GO:0005667	integral component of plasma membrane//transcription factor complex
Cluster-11387.2	GO:0006955//GO:0006355	immune response//regulation of transcription, DNA-templated	GO:0003700//GO:0005515//GO:0043565//GO:0008270	transcription factor activity, sequence-specific DNA binding//protein binding//sequence-specific DNA binding//zinc ion binding	GO:0005667	transcription factor complex
Cluster-11393.0	GO:0006355//GO:0006352	regulation of transcription, DNA-templated//DNA-templated transcription, initiation	GO:0016987//GO:0003677//GO:0003700	sigma factor activity//DNA binding//transcription factor activity, sequence-specific DNA binding	GO:0005667	transcription factor complex
Cluster-11399.0	GO:0007217	tachykinin receptor signaling pathway	--	--	--	--
Cluster-11402.0	GO:0006904//GO:0000160//GO:0016310//GO:0015031	vesicle docking involved in exocytosis//phosphorelay signal transduction system//phosphorylation//protein transport	GO:0046983//GO:0000155	protein dimerization activity//phosphorelay sensor kinase activity	GO:0000145//GO:0009365//GO:0016021	exocyst//protein histidine kinase complex//integral component of membrane
Cluster-11403.0	GO:0006468	protein phosphorylation	GO:0004672//GO:0005524	protein kinase activity//ATP binding	--	--
Cluster-11405.0	--	--	--	--	GO:0005576	extracellular region
Cluster-11409.0	GO:0061136	regulation of proteasomal protein catabolic process	--	--	--	--
Cluster-1141.0	GO:0010112	regulation of systemic acquired resistance	--	--	--	--
Cluster-11410.0	GO:0006139	nucleobase-containing compound metabolic process	GO:0005524//GO:0016818//GO:0003676//GO:0008026	ATP binding//hydrolase activity, acting on acid anhydrides, in phosphorus-containing anhydrides//nucleic acid binding//ATP-dependent helicase activity	--	--
Cluster-11413.0	--	--	GO:0005509	calcium ion binding	--	--
Cluster-11416.0	GO:0055114	oxidation-reduction process	--	--	--	--
Cluster-11416.1	GO:0006631//GO:0006568//GO:0006574//GO:0018874//GO:0006554//GO:0006633//GO:0006552//GO:0006550//GO:0055114	fatty acid metabolic process//tryptophan metabolic process//valine catabolic process//benzoate metabolic process//lysine catabolic process//fatty acid biosynthetic process//leucine catabolic process//isoleucine catabolic process//oxidation-reduction process	GO:0003857//GO:0051287//GO:0016491	3-hydroxyacyl-CoA dehydrogenase activity//NAD binding//oxidoreductase activity	--	--
Cluster-11420.0	--	--	--	--	GO:0030694	bacterial-type flagellum basal body, rod
Cluster-11422.0	GO:0006448//GO:0001514	regulation of translational elongation//selenocysteine incorporation	GO:0004857//GO:0003746//GO:0005525//GO:0003723	enzyme inhibitor activity//translation elongation factor activity//GTP binding//RNA binding	GO:0005737//GO:0005840	cytoplasm//ribosome
Cluster-11425.0	--	--	GO:0005515	protein binding	--	--
Cluster-11429.0	GO:0055114	oxidation-reduction process	GO:0016491	oxidoreductase activity	--	--
Cluster-11432.0	GO:0015979	photosynthesis	--	--	GO:0042651//GO:0009523//GO:0009654	thylakoid membrane//photosystem II//photosystem II oxygen evolving complex
Cluster-11437.0	GO:0071705//GO:0007010	nitrogen compound transport//cytoskeleton organization	GO:0003779	actin binding	--	--
Cluster-11442.0	--	--	GO:0046983	protein dimerization activity	--	--
Cluster-11444.0	--	--	GO:0005507	copper ion binding	--	--
Cluster-11447.0	GO:0008152	metabolic process	GO:0016491	oxidoreductase activity	--	--
Cluster-11456.0	GO:0009405//GO:0006412//GO:0042254	pathogenesis//translation//ribosome biogenesis	GO:0005198//GO:0003735	structural molecule activity//structural constituent of ribosome	GO:0005840	ribosome
Cluster-11457.0	GO:0006118	obsolete electron transport	GO:0009055	electron carrier activity	--	--
Cluster-11459.0	--	--	GO:0005515	protein binding	--	--
Cluster-11460.0	GO:0055114	oxidation-reduction process	GO:0016491	oxidoreductase activity	--	--
Cluster-11462.1	GO:0005975	carbohydrate metabolic process	GO:0004553	hydrolase activity, hydrolyzing O-glycosyl compounds	--	--
Cluster-11468.0	GO:0006355	regulation of transcription, DNA-templated	GO:0003700	transcription factor activity, sequence-specific DNA binding	GO:0005667//GO:0042025	transcription factor complex//host cell nucleus
Cluster-11469.0	GO:0042254//GO:0006464//GO:0006265//GO:0006412//GO:0006355//GO:0035556	ribosome biogenesis//cellular protein modification process//DNA topological change//translation//regulation of transcription, DNA-templated//intracellular signal transduction	GO:0008270//GO:0003735//GO:0016151//GO:0003916//GO:0003677	zinc ion binding//structural constituent of ribosome//nickel cation binding//DNA topoisomerase activity//DNA binding	GO:0005694//GO:0005634//GO:0005622//GO:0005840	chromosome//nucleus//intracellular//ribosome
Cluster-11471.0	GO:0044564	envenomation resulting in occlusion of the pore of voltage-gated potassium channel in other organism	GO:0017025	TBP-class protein binding	--	--
Cluster-11474.1	GO:0007283	spermatogenesis	--	--	GO:0005794	Golgi apparatus
Cluster-11477.0	GO:0006355	regulation of transcription, DNA-templated	GO:0003700	transcription factor activity, sequence-specific DNA binding	GO:0005667//GO:0042025	transcription factor complex//host cell nucleus
Cluster-11480.0	GO:0006629	lipid metabolic process	GO:0016787	hydrolase activity	--	--
Cluster-11481.0	--	--	--	--	GO:0016021	integral component of membrane
Cluster-11483.0	GO:0007165	signal transduction	GO:0005179	hormone activity	GO:0005576	extracellular region
Cluster-11483.2	GO:0007165	signal transduction	GO:0005179	hormone activity	GO:0005576	extracellular region
Cluster-11483.3	GO:0007165	signal transduction	GO:0005179	hormone activity	GO:0005576	extracellular region
Cluster-11483.4	GO:0007165	signal transduction	GO:0005179	hormone activity	GO:0005576	extracellular region
Cluster-11483.5	GO:0007165	signal transduction	GO:0005179	hormone activity	GO:0005576	extracellular region
Cluster-11487.0	GO:0006097//GO:0006099//GO:0006090	glyoxylate cycle//tricarboxylic acid cycle//pyruvate metabolic process	GO:0004474	malate synthase activity	--	--
Cluster-11492.0	GO:0006118//GO:0006355	obsolete electron transport//regulation of transcription, DNA-templated	GO:0003723//GO:0009055	RNA binding//electron carrier activity	--	--
Cluster-11493.0	GO:0033617	mitochondrial respiratory chain complex IV assembly	--	--	--	--
Cluster-11500.0	--	--	GO:0000166//GO:0046872	nucleotide binding//metal ion binding	--	--
Cluster-11505.0	GO:0006886	intracellular protein transport	--	--	GO:0017119	Golgi transport complex
Cluster-11505.1	--	--	GO:0046872	metal ion binding	--	--
Cluster-11505.2	--	--	GO:0046872	metal ion binding	--	--
Cluster-11511.0	GO:0006813	potassium ion transport	GO:0030955//GO:0003677//GO:0005249	potassium ion binding//DNA binding//voltage-gated potassium channel activity	GO:0008076//GO:0016021	voltage-gated potassium channel complex//integral component of membrane
Cluster-11512.0	GO:0007165//GO:0014068//GO:0050776	signal transduction//positive regulation of phosphatidylinositol 3-kinase signaling//regulation of immune response	GO:0043548//GO:0005102	phosphatidylinositol 3-kinase binding//receptor binding	GO:0016020	membrane
Cluster-11514.0	--	--	GO:0005515	protein binding	--	--
Cluster-11516.0	GO:0006351//GO:0032968//GO:0070588//GO:0006816//GO:0006260//GO:0006270//GO:0006367	transcription, DNA-templated//positive regulation of transcription elongation from RNA polymerase II promoter//calcium ion transmembrane transport//calcium ion transport//DNA replication//DNA replication initiation//transcription initiation from RNA polymerase II promoter	GO:0003676//GO:0003677//GO:0008270//GO:0003887//GO:0005262	nucleic acid binding//DNA binding//zinc ion binding//DNA-directed DNA polymerase activity//calcium channel activity	GO:0032040//GO:0005634//GO:0042575//GO:0016020	small-subunit processome//nucleus//DNA polymerase complex//membrane
Cluster-11524.0	GO:0006412//GO:0042254	translation//ribosome biogenesis	GO:0003735	structural constituent of ribosome	GO:0005840	ribosome
Cluster-11525.0	--	--	GO:0016853	isomerase activity	--	--
Cluster-11528.0	--	--	GO:0005515	protein binding	--	--
Cluster-11540.0	GO:0015940//GO:0055114//GO:0046168	pantothenate biosynthetic process//oxidation-reduction process//glycerol-3-phosphate catabolic process	GO:0016616//GO:0008677//GO:0051287	oxidoreductase activity, acting on the CH-OH group of donors, NAD or NADP as acceptor//2-dehydropantoate 2-reductase activity//NAD binding	--	--
Cluster-11541.0	GO:0042254//GO:0006412	ribosome biogenesis//translation	GO:0003735	structural constituent of ribosome	GO:0005840//GO:0005622	ribosome//intracellular
Cluster-11543.0	--	--	GO:0003677//GO:0008270	DNA binding//zinc ion binding	--	--
Cluster-11543.1	GO:0006310//GO:0042254//GO:0006412//GO:0006281	DNA recombination//ribosome biogenesis//translation//DNA repair	GO:0008270//GO:0003735	zinc ion binding//structural constituent of ribosome	GO:0005622//GO:0005840//GO:0016020	intracellular//ribosome//membrane
Cluster-11545.0	--	--	GO:0046872//GO:0000166	metal ion binding//nucleotide binding	--	--
Cluster-11546.0	--	--	GO:0003676	nucleic acid binding	--	--
Cluster-11548.0	GO:0006468	protein phosphorylation	GO:0005515//GO:0004672//GO:0005524	protein binding//protein kinase activity//ATP binding	--	--
Cluster-1155.0	GO:0015074	DNA integration	GO:0008907//GO:0003677	integrase activity//DNA binding	--	--
Cluster-11558.0	GO:0016567//GO:0009405	protein ubiquitination//pathogenesis	GO:0045735//GO:0005515//GO:0046872//GO:0008270//GO:0004842	nutrient reservoir activity//protein binding//metal ion binding//zinc ion binding//ubiquitin-protein transferase activity	GO:0005680	anaphase-promoting complex
Cluster-11559.0	GO:0006355//GO:0006508	regulation of transcription, DNA-templated//proteolysis	GO:0003700//GO:0004190	transcription factor activity, sequence-specific DNA binding//aspartic-type endopeptidase activity	GO:0005667	transcription factor complex
Cluster-11565.0	--	--	GO:0003677	DNA binding	--	--
Cluster-11567.0	GO:0006338	chromatin remodeling	GO:0003676//GO:0016818//GO:0005524	nucleic acid binding//hydrolase activity, acting on acid anhydrides, in phosphorus-containing anhydrides//ATP binding	GO:0005634	nucleus
Cluster-11567.1	--	--	GO:0043565	sequence-specific DNA binding	--	--
Cluster-11569.0	GO:0006468	protein phosphorylation	GO:0004672//GO:0005524	protein kinase activity//ATP binding	--	--
Cluster-11570.0	GO:0006869//GO:0042157	lipid transport//lipoprotein metabolic process	GO:0008289	lipid binding	GO:0005576	extracellular region
Cluster-11573.1	GO:0006364	rRNA processing	--	--	GO:0032040	small-subunit processome
Cluster-11574.0	GO:0042254//GO:0006412	ribosome biogenesis//translation	GO:0016787//GO:0003735//GO:0003677//GO:0005524//GO:0003676	hydrolase activity//structural constituent of ribosome//DNA binding//ATP binding//nucleic acid binding	GO:0005840//GO:0005622	ribosome//intracellular
Cluster-11577.0	--	--	GO:0008171	O-methyltransferase activity	--	--
Cluster-1158.0	GO:0006508//GO:0030436	proteolysis//asexual sporulation	GO:0004190	aspartic-type endopeptidase activity	GO:0019033	viral tegument
Cluster-11580.0	GO:0015074	DNA integration	--	--	--	--
Cluster-11582.0	--	--	GO:0003676//GO:0005524//GO:0016787//GO:0003677	nucleic acid binding//ATP binding//hydrolase activity//DNA binding	--	--
Cluster-11582.1	--	--	GO:0003677//GO:0016787//GO:0003676//GO:0005524	DNA binding//hydrolase activity//nucleic acid binding//ATP binding	--	--
Cluster-11582.2	GO:0009405	pathogenesis	--	--	GO:0005576	extracellular region
Cluster-11582.3	--	--	GO:0003677//GO:0016787//GO:0005524//GO:0003676	DNA binding//hydrolase activity//ATP binding//nucleic acid binding	--	--
Cluster-11582.4	--	--	GO:0016787//GO:0003677//GO:0003676//GO:0005524	hydrolase activity//DNA binding//nucleic acid binding//ATP binding	--	--
Cluster-11582.5	--	--	GO:0005524//GO:0003676//GO:0003677//GO:0016787	ATP binding//nucleic acid binding//DNA binding//hydrolase activity	--	--
Cluster-11582.6	--	--	GO:0003677//GO:0016787//GO:0005524//GO:0003676	DNA binding//hydrolase activity//ATP binding//nucleic acid binding	--	--
Cluster-11582.7	--	--	GO:0005524//GO:0003676//GO:0003677//GO:0016787	ATP binding//nucleic acid binding//DNA binding//hydrolase activity	--	--
Cluster-11583.0	GO:0007186	G-protein coupled receptor signaling pathway	GO:0004930	G-protein coupled receptor activity	--	--
Cluster-11584.0	--	--	GO:0016779	nucleotidyltransferase activity	--	--
Cluster-11587.0	GO:0044238	primary metabolic process	--	--	--	--
Cluster-11590.0	GO:0008152	metabolic process	GO:0003824//GO:0016491//GO:0050662	catalytic activity//oxidoreductase activity//coenzyme binding	--	--
Cluster-11599.0	GO:0000105	histidine biosynthetic process	--	--	--	--
Cluster-11606.0	GO:0006412//GO:0042254	translation//ribosome biogenesis	GO:0003735	structural constituent of ribosome	GO:0005840//GO:0005622	ribosome//intracellular
Cluster-11609.0	GO:0006810	transport	--	--	GO:0005886	plasma membrane
Cluster-11613.1	GO:0006281	DNA repair	GO:0004519	endonuclease activity	--	--
Cluster-11613.2	GO:0006281	DNA repair	GO:0004519	endonuclease activity	--	--
Cluster-11614.0	GO:0006468	protein phosphorylation	GO:0005515//GO:0030247//GO:0004672//GO:0005524//GO:0005509	protein binding//polysaccharide binding//protein kinase activity//ATP binding//calcium ion binding	--	--
Cluster-11622.0	GO:0006879	cellular iron ion homeostasis	GO:0008199	ferric iron binding	--	--
Cluster-11627.0	--	--	--	--	GO:0031224	intrinsic component of membrane
Cluster-11629.0	GO:0009116	nucleoside metabolic process	--	--	--	--
Cluster-1163.0	GO:0006012//GO:0006000//GO:0006096//GO:0005982//GO:0006098//GO:0005985//GO:0006020//GO:0006013//GO:0006094//GO:0015976	galactose metabolic process//fructose metabolic process//glycolytic process//starch metabolic process//pentose-phosphate shunt//sucrose metabolic process//inositol metabolic process//mannose metabolic process//gluconeogenesis//carbon utilization	GO:0004564//GO:0004575//GO:0004332	beta-fructofuranosidase activity//sucrose alpha-glucosidase activity//fructose-bisphosphate aldolase activity	GO:0017177	glucosidase II complex
Cluster-1163.1	GO:0006096//GO:0006000//GO:0015976//GO:0006094//GO:0006098//GO:0006013//GO:0006020	glycolytic process//fructose metabolic process//carbon utilization//gluconeogenesis//pentose-phosphate shunt//mannose metabolic process//inositol metabolic process	GO:0004332	fructose-bisphosphate aldolase activity	--	--
Cluster-11635.0	GO:0005975	carbohydrate metabolic process	GO:0003824	catalytic activity	--	--
Cluster-11637.0	--	--	GO:0005509	calcium ion binding	--	--
Cluster-11642.0	GO:0006096//GO:0016310//GO:0015976//GO:0006094	glycolytic process//phosphorylation//carbon utilization//gluconeogenesis	GO:0004618	phosphoglycerate kinase activity	--	--
Cluster-11643.0	GO:0015979//GO:0055114	photosynthesis//oxidation-reduction process	GO:0020037//GO:0005506//GO:0016705	heme binding//iron ion binding//oxidoreductase activity, acting on paired donors, with incorporation or reduction of molecular oxygen	GO:0016020//GO:0009523//GO:0009539//GO:0019031	membrane//photosystem II//photosystem II reaction center//viral envelope
Cluster-11648.0	--	--	GO:0005524//GO:0016887	ATP binding//ATPase activity	--	--
Cluster-11651.0	GO:0006810	transport	--	--	--	--
Cluster-11655.0	--	--	GO:0030247	polysaccharide binding	--	--
Cluster-11657.0	--	--	GO:0005515	protein binding	--	--
Cluster-11663.0	GO:0055114//GO:0017148	oxidation-reduction process//negative regulation of translation	GO:0016491//GO:0030598	oxidoreductase activity//rRNA N-glycosylase activity	--	--
Cluster-11665.0	GO:0006810	transport	GO:0005215	transporter activity	GO:0016020	membrane
Cluster-11665.1	GO:0006810	transport	GO:0005215	transporter activity	GO:0016020	membrane
Cluster-11667.0	GO:0006629	lipid metabolic process	GO:0008081	phosphoric diester hydrolase activity	--	--
Cluster-11672.0	GO:0006338	chromatin remodeling	GO:0016818//GO:0003676//GO:0005524	hydrolase activity, acting on acid anhydrides, in phosphorus-containing anhydrides//nucleic acid binding//ATP binding	GO:0005634	nucleus
Cluster-11673.1	--	--	GO:0016853	isomerase activity	GO:0009507	chloroplast
Cluster-11674.0	GO:0006118//GO:0007010	obsolete electron transport//cytoskeleton organization	GO:0009055//GO:0003779	electron carrier activity//actin binding	--	--
Cluster-11676.0	--	--	GO:0003676	nucleic acid binding	--	--
Cluster-11678.0	GO:0006885//GO:0055085//GO:0006812	regulation of pH//transmembrane transport//cation transport	GO:0015299	solute:proton antiporter activity	GO:0030430//GO:0016021	host cell cytoplasm//integral component of membrane
Cluster-11682.0	GO:0042254//GO:0006412//GO:0006355	ribosome biogenesis//translation//regulation of transcription, DNA-templated	GO:0003735//GO:0003700//GO:0003677	structural constituent of ribosome//transcription factor activity, sequence-specific DNA binding//DNA binding	GO:0005840//GO:0005622//GO:0005667	ribosome//intracellular//transcription factor complex
Cluster-11684.0	--	--	GO:0043531//GO:0005515	ADP binding//protein binding	--	--
Cluster-11684.1	--	--	GO:0005515	protein binding	--	--
Cluster-1169.0	GO:0006355	regulation of transcription, DNA-templated	GO:0003677	DNA binding	--	--
Cluster-11691.0	GO:0005975	carbohydrate metabolic process	GO:0016853	isomerase activity	--	--
Cluster-11699.0	--	--	GO:0003676//GO:0005515	nucleic acid binding//protein binding	GO:0005634	nucleus
Cluster-11702.0	--	--	--	--	GO:0005634	nucleus
Cluster-11703.0	GO:0006355	regulation of transcription, DNA-templated	GO:0003700	transcription factor activity, sequence-specific DNA binding	GO:0005667//GO:0042025	transcription factor complex//host cell nucleus
Cluster-11712.0	GO:0015948//GO:0055114	methanogenesis//oxidation-reduction process	--	--	--	--
Cluster-11715.0	GO:0006308	DNA catabolic process	GO:0008855	exodeoxyribonuclease VII activity	GO:0009318	exodeoxyribonuclease VII complex
Cluster-11716.0	GO:0006468	protein phosphorylation	GO:0016773//GO:0005524//GO:0004672	phosphotransferase activity, alcohol group as acceptor//ATP binding//protein kinase activity	GO:0016020	membrane
Cluster-11717.0	GO:0008033	tRNA processing	GO:0016879//GO:0000166//GO:0005524	ligase activity, forming carbon-nitrogen bonds//nucleotide binding//ATP binding	GO:0005737	cytoplasm
Cluster-11722.0	GO:0001682//GO:0008033//GO:0051252//GO:0006396	tRNA 5'-leader removal//tRNA processing//regulation of RNA metabolic process//RNA processing	GO:0004526	ribonuclease P activity	GO:0030677	ribonuclease P complex
Cluster-11727.0	GO:0015694//GO:0055085	mercury ion transport//transmembrane transport	GO:0015097	mercury ion transmembrane transporter activity	GO:0016021//GO:0016020	integral component of membrane//membrane
Cluster-11729.0	GO:0006357	regulation of transcription from RNA polymerase II promoter	GO:0001104	RNA polymerase II transcription cofactor activity	GO:0016592	mediator complex
Cluster-11734.0	GO:0016032	viral process	GO:0016790	thiolester hydrolase activity	GO:0016021	integral component of membrane
Cluster-11735.0	--	--	--	--	GO:0019031	viral envelope
Cluster-11742.0	--	--	--	--	GO:0005739//GO:0016021	mitochondrion//integral component of membrane
Cluster-11744.0	GO:0006955	immune response	GO:0046983	protein dimerization activity	--	--
Cluster-11746.0	--	--	GO:0046872	metal ion binding	--	--
Cluster-11749.0	--	--	GO:0016787//GO:0016788	hydrolase activity//hydrolase activity, acting on ester bonds	GO:0019028	viral capsid
Cluster-11751.0	GO:0006412//GO:0042254	translation//ribosome biogenesis	GO:0003735	structural constituent of ribosome	GO:0005840//GO:0005622	ribosome//intracellular
Cluster-11751.2	--	--	--	--	GO:0016021//GO:0005886	integral component of membrane//plasma membrane
Cluster-11753.0	GO:0007010	cytoskeleton organization	GO:0003779	actin binding	--	--
Cluster-11754.1	--	--	GO:0051537	2 iron, 2 sulfur cluster binding	GO:0043231	intracellular membrane-bounded organelle
Cluster-11755.0	--	--	GO:0005544//GO:0005509	calcium-dependent phospholipid binding//calcium ion binding	--	--
Cluster-11755.1	GO:0042254//GO:0006412	ribosome biogenesis//translation	GO:0003735	structural constituent of ribosome	GO:0005840	ribosome
Cluster-11758.0	GO:0055114//GO:0009186	oxidation-reduction process//deoxyribonucleoside diphosphate metabolic process	GO:0015002	heme-copper terminal oxidase activity	GO:0016020	membrane
Cluster-11762.0	GO:0006120//GO:0006744//GO:0006814//GO:0006118//GO:0015992	mitochondrial electron transport, NADH to ubiquinone//ubiquinone biosynthetic process//sodium ion transport//obsolete electron transport//proton transport	GO:0003954//GO:0008137	NADH dehydrogenase activity//NADH dehydrogenase (ubiquinone) activity	GO:0005739	mitochondrion
Cluster-11764.0	GO:0055114	oxidation-reduction process	GO:0005506//GO:0016705//GO:0020037	iron ion binding//oxidoreductase activity, acting on paired donors, with incorporation or reduction of molecular oxygen//heme binding	--	--
Cluster-11764.1	GO:0055114	oxidation-reduction process	GO:0020037//GO:0016705//GO:0005506	heme binding//oxidoreductase activity, acting on paired donors, with incorporation or reduction of molecular oxygen//iron ion binding	--	--
Cluster-11767.0	--	--	--	--	GO:0016021	integral component of membrane
Cluster-1177.0	--	--	--	--	GO:0016020	membrane
Cluster-11772.0	--	--	GO:0016491	oxidoreductase activity	--	--
Cluster-11774.0	--	--	--	--	GO:0019013//GO:0016021	viral nucleocapsid//integral component of membrane
Cluster-11776.0	GO:0055114	oxidation-reduction process	GO:0016491//GO:0050660	oxidoreductase activity//flavin adenine dinucleotide binding	--	--
Cluster-11776.1	GO:0009690//GO:0055114	cytokinin metabolic process//oxidation-reduction process	GO:0050660//GO:0019139	flavin adenine dinucleotide binding//cytokinin dehydrogenase activity	GO:0019028	viral capsid
Cluster-11778.0	GO:0006950	response to stress	--	--	--	--
Cluster-11779.0	GO:0006452//GO:0045901//GO:0006448//GO:0045905	translational frameshifting//positive regulation of translational elongation//regulation of translational elongation//positive regulation of translational termination	GO:0003746//GO:0043022//GO:0003723	translation elongation factor activity//ribosome binding//RNA binding	GO:0005840	ribosome
Cluster-11782.0	GO:0016226	iron-sulfur cluster assembly	GO:0051536//GO:0005506	iron-sulfur cluster binding//iron ion binding	--	--
Cluster-11787.0	GO:0006974//GO:0006915	cellular response to DNA damage stimulus//apoptotic process	--	--	--	--
Cluster-11789.0	GO:0006468	protein phosphorylation	GO:0005524//GO:0004672	ATP binding//protein kinase activity	--	--
Cluster-11790.0	GO:0006508//GO:0055114	proteolysis//oxidation-reduction process	GO:0050661//GO:0016491//GO:0004499//GO:0050660//GO:0004177//GO:0071949	NADP binding//oxidoreductase activity//N,N-dimethylaniline monooxygenase activity//flavin adenine dinucleotide binding//aminopeptidase activity//FAD binding	GO:0005622	intracellular
Cluster-11791.0	GO:0007165//GO:0014068//GO:0050776	signal transduction//positive regulation of phosphatidylinositol 3-kinase signaling//regulation of immune response	GO:0043548//GO:0005515//GO:0005102	phosphatidylinositol 3-kinase binding//protein binding//receptor binding	GO:0016020	membrane
Cluster-11793.0	GO:0006508	proteolysis	GO:0016788//GO:0016881//GO:0005515//GO:0016787//GO:0008236	hydrolase activity, acting on ester bonds//acid-amino acid ligase activity//protein binding//hydrolase activity//serine-type peptidase activity	--	--
Cluster-11797.0	GO:0015684	ferrous iron transport	GO:0015093	ferrous iron transmembrane transporter activity	GO:0016021	integral component of membrane
Cluster-11799.0	GO:0042254//GO:0006412	ribosome biogenesis//translation	GO:0003735	structural constituent of ribosome	GO:0005622//GO:0005840	intracellular//ribosome
Cluster-11800.0	--	--	--	--	GO:0031225	anchored component of membrane
Cluster-11802.0	--	--	GO:0005515	protein binding	--	--
Cluster-11803.0	GO:0009405//GO:0015986//GO:0015992	pathogenesis//ATP synthesis coupled proton transport//proton transport	GO:0015078	hydrogen ion transmembrane transporter activity	GO:0045263//GO:0016020	proton-transporting ATP synthase complex, coupling factor F(o)//membrane
Cluster-11803.1	GO:0015986//GO:0015992	ATP synthesis coupled proton transport//proton transport	GO:0015078	hydrogen ion transmembrane transporter activity	GO:0045263	proton-transporting ATP synthase complex, coupling factor F(o)
Cluster-11805.0	GO:0055085//GO:0015689	transmembrane transport//molybdate ion transport	GO:0015098	molybdate ion transmembrane transporter activity	GO:0016021	integral component of membrane
Cluster-11805.1	GO:0055085//GO:0015689	transmembrane transport//molybdate ion transport	GO:0015098	molybdate ion transmembrane transporter activity	GO:0016021	integral component of membrane
Cluster-11805.2	GO:0015689	molybdate ion transport	GO:0015098	molybdate ion transmembrane transporter activity	GO:0016021	integral component of membrane
Cluster-11806.0	GO:0000226//GO:0000910	microtubule cytoskeleton organization//cytokinesis	GO:0008017//GO:0005515	microtubule binding//protein binding	GO:0045298	tubulin complex
Cluster-11806.1	GO:0000226//GO:0000910	microtubule cytoskeleton organization//cytokinesis	GO:0008017	microtubule binding	GO:0045298	tubulin complex
Cluster-11808.0	GO:0008152	metabolic process	GO:0008168	methyltransferase activity	--	--
Cluster-11809.0	GO:0006355	regulation of transcription, DNA-templated	GO:0003700	transcription factor activity, sequence-specific DNA binding	GO:0005667	transcription factor complex
Cluster-11810.0	--	--	GO:0003676//GO:0005515	nucleic acid binding//protein binding	GO:0005634	nucleus
Cluster-11811.0	GO:0001558	regulation of cell growth	GO:0005520	insulin-like growth factor binding	GO:0016942//GO:0005576	insulin-like growth factor binding protein complex//extracellular region
Cluster-11812.0	--	--	--	--	GO:0016020	membrane
Cluster-11814.0	GO:0032780	negative regulation of ATPase activity	GO:0042030	ATPase inhibitor activity	GO:0005739	mitochondrion
Cluster-11814.1	GO:0032780	negative regulation of ATPase activity	GO:0042030	ATPase inhibitor activity	GO:0005739	mitochondrion
Cluster-11815.0	GO:0005975	carbohydrate metabolic process	GO:0030246	carbohydrate binding	--	--
Cluster-11818.0	GO:0050790	regulation of catalytic activity	GO:0030234	enzyme regulator activity	--	--
Cluster-11819.0	GO:0006412//GO:0042254	translation//ribosome biogenesis	GO:0003735	structural constituent of ribosome	GO:0005840	ribosome
Cluster-11822.0	--	--	GO:0008270//GO:0003676	zinc ion binding//nucleic acid binding	--	--
Cluster-11825.0	GO:0008152//GO:0006355	metabolic process//regulation of transcription, DNA-templated	GO:0016747//GO:0003677	transferase activity, transferring acyl groups other than amino-acyl groups//DNA binding	--	--
Cluster-11826.0	--	--	GO:0005515	protein binding	--	--
Cluster-11827.0	GO:0006814//GO:0006885	sodium ion transport//regulation of pH	--	--	GO:0016021	integral component of membrane
Cluster-11828.0	--	--	GO:0003723//GO:0003676	RNA binding//nucleic acid binding	--	--
Cluster-11830.0	GO:0007010//GO:0016032	cytoskeleton organization//viral process	GO:0019901//GO:0008017	protein kinase binding//microtubule binding	GO:0045298	tubulin complex
Cluster-11837.0	--	--	GO:0008017	microtubule binding	GO:0045298	tubulin complex
Cluster-11845.0	GO:0006260	DNA replication	GO:0003887//GO:0003677	DNA-directed DNA polymerase activity//DNA binding	GO:0042575	DNA polymerase complex
Cluster-11847.0	--	--	GO:0046983	protein dimerization activity	--	--
Cluster-11848.0	--	--	--	--	GO:0016020	membrane
Cluster-11849.0	GO:0055114	oxidation-reduction process	GO:0005506//GO:0016705//GO:0020037	iron ion binding//oxidoreductase activity, acting on paired donors, with incorporation or reduction of molecular oxygen//heme binding	--	--
Cluster-1185.0	GO:0006468//GO:0019748	protein phosphorylation//secondary metabolic process	GO:0005524//GO:0004672//GO:0016773	ATP binding//protein kinase activity//phosphotransferase activity, alcohol group as acceptor	GO:0016020	membrane
Cluster-11850.0	--	--	GO:0031492//GO:0005524//GO:0003774	nucleosomal DNA binding//ATP binding//motor activity	GO:0016459//GO:0005634//GO:0000785	myosin complex//nucleus//chromatin
Cluster-11854.0	GO:0006355	regulation of transcription, DNA-templated	GO:0003700//GO:0003677//GO:0043565	transcription factor activity, sequence-specific DNA binding//DNA binding//sequence-specific DNA binding	GO:0005667	transcription factor complex
Cluster-11860.0	--	--	GO:0005515	protein binding	--	--
Cluster-11860.1	--	--	GO:0005515	protein binding	--	--
Cluster-11861.0	GO:0007213//GO:0043113	G-protein coupled acetylcholine receptor signaling pathway//receptor clustering	GO:0043236	laminin binding	--	--
Cluster-11862.1	--	--	GO:0003676	nucleic acid binding	--	--
Cluster-11863.0	--	--	--	--	GO:0016021	integral component of membrane
Cluster-11864.0	GO:0055114//GO:0042773	oxidation-reduction process//ATP synthesis coupled electron transport	GO:0016651	oxidoreductase activity, acting on NAD(P)H	--	--
Cluster-11865.0	GO:0006571//GO:0009094//GO:0006094//GO:0000162//GO:0006096	tyrosine biosynthetic process//L-phenylalanine biosynthetic process//gluconeogenesis//tryptophan biosynthetic process//glycolytic process	GO:0004634//GO:0000287	phosphopyruvate hydratase activity//magnesium ion binding	GO:0000015	phosphopyruvate hydratase complex
Cluster-11870.0	--	--	GO:0005524	ATP binding	--	--
Cluster-11880.1	GO:0006355	regulation of transcription, DNA-templated	GO:0043565//GO:0003700	sequence-specific DNA binding//transcription factor activity, sequence-specific DNA binding	GO:0005667	transcription factor complex
Cluster-11883.0	GO:0009247//GO:0005975//GO:0001575//GO:0042546	glycolipid biosynthetic process//carbohydrate metabolic process//globoside metabolic process//cell wall biogenesis	GO:0008107	galactoside 2-alpha-L-fucosyltransferase activity	GO:0005887//GO:0016020	integral component of plasma membrane//membrane
Cluster-11886.0	GO:0019752//GO:0006097	carboxylic acid metabolic process//glyoxylate cycle	GO:0005515//GO:0004451	protein binding//isocitrate lyase activity	--	--
Cluster-11886.2	--	--	GO:0005515	protein binding	--	--
Cluster-11887.0	GO:0006468	protein phosphorylation	GO:0005524//GO:0004672	ATP binding//protein kinase activity	--	--
Cluster-11887.1	GO:0006468	protein phosphorylation	GO:0030570//GO:0004672//GO:0005524	pectate lyase activity//protein kinase activity//ATP binding	--	--
Cluster-11887.5	GO:0006468	protein phosphorylation	GO:0004672//GO:0005524	protein kinase activity//ATP binding	--	--
Cluster-11889.0	--	--	GO:0005515	protein binding	--	--
Cluster-1189.0	GO:0045122//GO:0006355	aflatoxin biosynthetic process//regulation of transcription, DNA-templated	GO:0003677	DNA binding	GO:0005634	nucleus
Cluster-1189.1	GO:0006355//GO:0045122	regulation of transcription, DNA-templated//aflatoxin biosynthetic process	GO:0003677	DNA binding	GO:0005634	nucleus
Cluster-1189.2	GO:0006355//GO:0045122	regulation of transcription, DNA-templated//aflatoxin biosynthetic process	GO:0003677	DNA binding	GO:0005634	nucleus
Cluster-1189.3	GO:0006355//GO:0045122	regulation of transcription, DNA-templated//aflatoxin biosynthetic process	GO:0003677	DNA binding	GO:0005634	nucleus
Cluster-11892.1	GO:0045444//GO:0015693	fat cell differentiation//magnesium ion transport	GO:0015095	magnesium ion transmembrane transporter activity	GO:0016021	integral component of membrane
Cluster-11895.0	GO:0055114	oxidation-reduction process	GO:0016491	oxidoreductase activity	--	--
Cluster-11896.0	--	--	GO:0045735	nutrient reservoir activity	--	--
Cluster-11899.0	--	--	--	--	GO:0019028	viral capsid
Cluster-119.0	GO:0006355	regulation of transcription, DNA-templated	GO:0003700	transcription factor activity, sequence-specific DNA binding	GO:0005667	transcription factor complex
Cluster-1190.0	GO:0006508//GO:0006144	proteolysis//purine nucleobase metabolic process	GO:0004197//GO:0017111//GO:0003968	cysteine-type endopeptidase activity//nucleoside-triphosphatase activity//RNA-directed RNA polymerase activity	GO:0031379	RNA-directed RNA polymerase complex
Cluster-11902.0	GO:0009094//GO:0006571//GO:0000162	L-phenylalanine biosynthetic process//tyrosine biosynthetic process//tryptophan biosynthetic process	GO:0003855	3-dehydroquinate dehydratase activity	--	--
Cluster-11904.0	GO:0006508	proteolysis	GO:0008236//GO:0016787	serine-type peptidase activity//hydrolase activity	--	--
Cluster-11906.0	GO:0015074	DNA integration	--	--	--	--
Cluster-11907.0	--	--	GO:0005515//GO:0008270	protein binding//zinc ion binding	--	--
Cluster-11908.0	GO:0006144//GO:0019079	purine nucleobase metabolic process//viral genome replication	GO:0003968	RNA-directed RNA polymerase activity	GO:0031379	RNA-directed RNA polymerase complex
Cluster-11908.1	GO:0030474//GO:0006260	spindle pole body duplication//DNA replication	GO:0005200	structural constituent of cytoskeleton	GO:0005856//GO:0005823	cytoskeleton//central plaque of spindle pole body
Cluster-11908.2	GO:0030474//GO:0006260	spindle pole body duplication//DNA replication	GO:0005200	structural constituent of cytoskeleton	GO:0005856//GO:0005823	cytoskeleton//central plaque of spindle pole body
Cluster-11908.3	GO:0019079//GO:0006144	viral genome replication//purine nucleobase metabolic process	GO:0003968	RNA-directed RNA polymerase activity	GO:0005634//GO:0031379	nucleus//RNA-directed RNA polymerase complex
Cluster-1191.0	GO:0015031//GO:0006904//GO:0009405	protein transport//vesicle docking involved in exocytosis//pathogenesis	GO:0045735	nutrient reservoir activity	GO:0000145	exocyst
Cluster-11910.0	GO:0015074	DNA integration	--	--	--	--
Cluster-11911.0	GO:0015804//GO:0006814//GO:0015846//GO:0032328	neutral amino acid transport//sodium ion transport//polyamine transport//alanine transport	GO:0015655	alanine:sodium symporter activity	GO:0016020//GO:0005759	membrane//mitochondrial matrix
Cluster-11913.0	GO:0008152//GO:0055114	metabolic process//oxidation-reduction process	GO:0016491	oxidoreductase activity	--	--
Cluster-11914.1	GO:0006338//GO:0007010	chromatin remodeling//cytoskeleton organization	GO:0043565//GO:0005524//GO:0016818//GO:0003676//GO:0003779	sequence-specific DNA binding//ATP binding//hydrolase activity, acting on acid anhydrides, in phosphorus-containing anhydrides//nucleic acid binding//actin binding	GO:0005634	nucleus
Cluster-1192.0	GO:0055114	oxidation-reduction process	GO:0016705//GO:0020037//GO:0005506	oxidoreductase activity, acting on paired donors, with incorporation or reduction of molecular oxygen//heme binding//iron ion binding	--	--
Cluster-11922.0	GO:0006468	protein phosphorylation	GO:0004672//GO:0005524	protein kinase activity//ATP binding	--	--
Cluster-11922.1	GO:0051259//GO:0006468	protein oligomerization//protein phosphorylation	GO:0004672//GO:0005524//GO:0034618	protein kinase activity//ATP binding//arginine binding	--	--
Cluster-11923.0	--	--	GO:0046983//GO:0003677	protein dimerization activity//DNA binding	--	--
Cluster-11927.0	--	--	GO:0008270	zinc ion binding	--	--
Cluster-11935.0	--	--	GO:0005515	protein binding	--	--
Cluster-11938.0	--	--	--	--	GO:0016021//GO:0031225	integral component of membrane//anchored component of membrane
Cluster-11945.0	GO:0006094//GO:0015976//GO:0016310//GO:0006096	gluconeogenesis//carbon utilization//phosphorylation//glycolytic process	GO:0004618	phosphoglycerate kinase activity	--	--
Cluster-11952.0	GO:0006351//GO:0031640	transcription, DNA-templated//killing of cells of other organism	GO:0008233	peptidase activity	GO:0005576//GO:0005634	extracellular region//nucleus
Cluster-11959.0	--	--	GO:0030234	enzyme regulator activity	GO:0016020	membrane
Cluster-11960.0	--	--	GO:0019825	oxygen binding	GO:0016021	integral component of membrane
Cluster-11960.1	--	--	GO:0019825	oxygen binding	GO:0016021	integral component of membrane
Cluster-11963.0	GO:0005975	carbohydrate metabolic process	GO:0004553	hydrolase activity, hydrolyzing O-glycosyl compounds	--	--
Cluster-11965.3	--	--	GO:0005524//GO:0003676	ATP binding//nucleic acid binding	--	--
Cluster-11966.0	GO:0005975	carbohydrate metabolic process	GO:0004553	hydrolase activity, hydrolyzing O-glycosyl compounds	--	--
Cluster-11967.1	--	--	GO:0003676//GO:0008270	nucleic acid binding//zinc ion binding	--	--
Cluster-11968.0	GO:0015031//GO:0006270//GO:0006904	protein transport//DNA replication initiation//vesicle docking involved in exocytosis	--	--	GO:0032040//GO:0000145//GO:0019028	small-subunit processome//exocyst//viral capsid
Cluster-11972.0	--	--	GO:0050662//GO:0003824	coenzyme binding//catalytic activity	--	--
Cluster-11978.0	GO:0071630//GO:0006468//GO:0031144	nucleus-associated proteasomal ubiquitin-dependent protein catabolic process//protein phosphorylation//proteasome localization	GO:0004672//GO:0005524	protein kinase activity//ATP binding	GO:0005634	nucleus
Cluster-11981.0	--	--	GO:0005198	structural molecule activity	GO:0019028	viral capsid
Cluster-11982.0	--	--	GO:0003723	RNA binding	--	--
Cluster-11983.0	--	--	--	--	GO:0005634	nucleus
Cluster-11985.0	GO:0007165//GO:0006935	signal transduction//chemotaxis	GO:0004871	signal transducer activity	--	--
Cluster-12.0	--	--	--	--	GO:0019013//GO:0016021	viral nucleocapsid//integral component of membrane
Cluster-12002.0	GO:0061024	membrane organization	--	--	GO:0030176	integral component of endoplasmic reticulum membrane
Cluster-12002.3	GO:0051028	mRNA transport	--	--	GO:0005634	nucleus
Cluster-12002.4	GO:0051028	mRNA transport	--	--	GO:0005634	nucleus
Cluster-12004.0	GO:0019482//GO:0006813//GO:0015940	beta-alanine metabolic process//potassium ion transport//pantothenate biosynthetic process	GO:0005249//GO:0030955//GO:0004592	voltage-gated potassium channel activity//potassium ion binding//pantoate-beta-alanine ligase activity	GO:0016021//GO:0008076	integral component of membrane//voltage-gated potassium channel complex
Cluster-12004.1	--	--	GO:0003676//GO:0008270//GO:0016818	nucleic acid binding//zinc ion binding//hydrolase activity, acting on acid anhydrides, in phosphorus-containing anhydrides	--	--
Cluster-12007.0	GO:0006355	regulation of transcription, DNA-templated	GO:0043565//GO:0003677//GO:0003700	sequence-specific DNA binding//DNA binding//transcription factor activity, sequence-specific DNA binding	GO:0005667	transcription factor complex
Cluster-12007.1	GO:0006355	regulation of transcription, DNA-templated	GO:0003677//GO:0043565//GO:0003700	DNA binding//sequence-specific DNA binding//transcription factor activity, sequence-specific DNA binding	GO:0005667	transcription factor complex
Cluster-12009.0	GO:0006508	proteolysis	GO:0004190	aspartic-type endopeptidase activity	--	--
Cluster-12011.0	GO:0006357	regulation of transcription from RNA polymerase II promoter	GO:0001104	RNA polymerase II transcription cofactor activity	GO:0016020//GO:0016592	membrane//mediator complex
Cluster-12012.0	GO:0006206//GO:0006144//GO:0006351	pyrimidine nucleobase metabolic process//purine nucleobase metabolic process//transcription, DNA-templated	GO:0008270//GO:0003899//GO:0003677//GO:0046872	zinc ion binding//DNA-directed RNA polymerase activity//DNA binding//metal ion binding	GO:0005730	nucleolus
Cluster-12012.1	GO:0006144//GO:0006206//GO:0006351	purine nucleobase metabolic process//pyrimidine nucleobase metabolic process//transcription, DNA-templated	GO:0003899//GO:0008270//GO:0046872//GO:0003677	DNA-directed RNA polymerase activity//zinc ion binding//metal ion binding//DNA binding	GO:0005730	nucleolus
Cluster-12013.0	GO:0043631	RNA polyadenylation	GO:0004652	polynucleotide adenylyltransferase activity	--	--
Cluster-12014.0	--	--	GO:0005515	protein binding	--	--
Cluster-12016.0	GO:0006260	DNA replication	--	--	--	--
Cluster-1202.0	GO:0006468//GO:0006879	protein phosphorylation//cellular iron ion homeostasis	GO:0043531//GO:0004672//GO:0005524//GO:0005515//GO:0008199	ADP binding//protein kinase activity//ATP binding//protein binding//ferric iron binding	--	--
Cluster-1202.1	GO:0006879//GO:0006468//GO:0055114	cellular iron ion homeostasis//protein phosphorylation//oxidation-reduction process	GO:0004672//GO:0005524//GO:0016706//GO:0005525//GO:0043531//GO:0005515//GO:0008199//GO:0003924	protein kinase activity//ATP binding//oxidoreductase activity, acting on paired donors, with incorporation or reduction of molecular oxygen, 2-oxoglutarate as one donor, and incorporation of one atom each of oxygen into both donors//GTP binding//ADP binding//protein binding//ferric iron binding//GTPase activity	--	--
Cluster-12020.0	GO:0007049//GO:0030168//GO:0048870//GO:0007165//GO:0051258//GO:0051382	cell cycle//platelet activation//cell motility//signal transduction//protein polymerization//kinetochore assembly	GO:0042803//GO:0008134//GO:0005102//GO:0030674//GO:0045502	protein homodimerization activity//transcription factor binding//receptor binding//protein binding, bridging//dynein binding	GO:0000776//GO:0005815//GO:0005577//GO:0031514//GO:0005667//GO:0030286	kinetochore//microtubule organizing center//fibrinogen complex//motile cilium//transcription factor complex//dynein complex
Cluster-12022.0	GO:0032324	molybdopterin cofactor biosynthetic process	--	--	--	--
Cluster-12029.1	GO:0006468	protein phosphorylation	GO:0005524//GO:0004672	ATP binding//protein kinase activity	--	--
Cluster-12029.2	GO:0006468	protein phosphorylation	GO:0005524//GO:0004672	ATP binding//protein kinase activity	--	--
Cluster-12030.0	GO:0045859	regulation of protein kinase activity	GO:0004860	protein kinase inhibitor activity	GO:0005576	extracellular region
Cluster-12031.0	--	--	GO:0003723//GO:0005515	RNA binding//protein binding	--	--
Cluster-12040.0	--	--	GO:0003774	motor activity	GO:0016459	myosin complex
Cluster-12042.0	GO:0006468	protein phosphorylation	GO:0005524//GO:0004672	ATP binding//protein kinase activity	--	--
Cluster-1205.0	GO:0055085	transmembrane transport	--	--	--	--
Cluster-1205.1	GO:0055085	transmembrane transport	--	--	--	--
Cluster-12054.1	GO:0055085	transmembrane transport	--	--	GO:0016021	integral component of membrane
Cluster-12059.1	--	--	GO:0003676	nucleic acid binding	--	--
Cluster-12060.0	--	--	GO:0030695//GO:0003676	GTPase regulator activity//nucleic acid binding	--	--
Cluster-12061.0	GO:0006468	protein phosphorylation	GO:0005524//GO:0004672	ATP binding//protein kinase activity	--	--
Cluster-12061.1	--	--	GO:0005515	protein binding	--	--
Cluster-12062.0	--	--	GO:0003723	RNA binding	--	--
Cluster-12066.0	GO:0006260//GO:0015031//GO:0006886	DNA replication//protein transport//intracellular protein transport	GO:0008565	protein transporter activity	GO:0016020//GO:0005737	membrane//cytoplasm
Cluster-1207.0	GO:0006468	protein phosphorylation	GO:0005524//GO:0004672//GO:0016773	ATP binding//protein kinase activity//phosphotransferase activity, alcohol group as acceptor	GO:0016020	membrane
Cluster-12070.0	--	--	GO:0008270	zinc ion binding	--	--
Cluster-12078.0	GO:0055085//GO:0007186	transmembrane transport//G-protein coupled receptor signaling pathway	GO:0004930	G-protein coupled receptor activity	GO:0016021	integral component of membrane
Cluster-12079.0	GO:0008152	metabolic process	GO:0003824	catalytic activity	--	--
Cluster-12083.0	GO:0005982//GO:0006011//GO:0030244//GO:0005985	starch metabolic process//UDP-glucose metabolic process//cellulose biosynthetic process//sucrose metabolic process	GO:0016760	cellulose synthase (UDP-forming) activity	GO:0005576//GO:0016020	extracellular region//membrane
Cluster-12083.1	GO:0030244//GO:0006011//GO:0005982//GO:0005985	cellulose biosynthetic process//UDP-glucose metabolic process//starch metabolic process//sucrose metabolic process	GO:0016760	cellulose synthase (UDP-forming) activity	GO:0005576//GO:0016020	extracellular region//membrane
Cluster-12088.0	GO:0006810	transport	--	--	GO:0016020	membrane
Cluster-12091.0	GO:0000160	phosphorelay signal transduction system	--	--	--	--
Cluster-12092.1	GO:0005975	carbohydrate metabolic process	GO:0016868	intramolecular transferase activity, phosphotransferases	--	--
Cluster-12095.0	--	--	GO:0003676	nucleic acid binding	--	--
Cluster-12103.0	--	--	GO:0005507	copper ion binding	--	--
Cluster-12105.0	GO:0042254//GO:0006412	ribosome biogenesis//translation	GO:0003735	structural constituent of ribosome	GO:0015934//GO:0005840	large ribosomal subunit//ribosome
Cluster-12106.0	GO:0030001	metal ion transport	GO:0046872	metal ion binding	--	--
Cluster-12107.0	--	--	GO:0005515	protein binding	--	--
Cluster-12111.0	GO:0005985//GO:0005982	sucrose metabolic process//starch metabolic process	GO:0004190//GO:0016157	aspartic-type endopeptidase activity//sucrose synthase activity	GO:0016021	integral component of membrane
Cluster-12117.0	GO:0006950	response to stress	--	--	--	--
Cluster-12118.0	GO:0006144//GO:0006351//GO:0019079	purine nucleobase metabolic process//transcription, DNA-templated//viral genome replication	GO:0003968	RNA-directed RNA polymerase activity	GO:0031379	RNA-directed RNA polymerase complex
Cluster-12123.0	GO:0055114	oxidation-reduction process	GO:0016209//GO:0016491	antioxidant activity//oxidoreductase activity	--	--
Cluster-12125.0	GO:0008219	cell death	--	--	--	--
Cluster-12126.2	GO:0006790//GO:0006144	sulfur compound metabolic process//purine nucleobase metabolic process	GO:0004781	sulfate adenylyltransferase (ATP) activity	--	--
Cluster-12126.3	GO:0006144//GO:0006790	purine nucleobase metabolic process//sulfur compound metabolic process	GO:0004781	sulfate adenylyltransferase (ATP) activity	--	--
Cluster-12126.4	GO:0009405	pathogenesis	--	--	GO:0005576	extracellular region
Cluster-12126.5	GO:0009405	pathogenesis	--	--	GO:0005576	extracellular region
Cluster-12126.6	GO:0009405	pathogenesis	--	--	GO:0005576	extracellular region
Cluster-12126.7	GO:0009405	pathogenesis	--	--	GO:0005576	extracellular region
Cluster-12131.0	GO:0005982//GO:0042981//GO:0005985	starch metabolic process//regulation of apoptotic process//sucrose metabolic process	GO:0016157	sucrose synthase activity	--	--
Cluster-12131.1	GO:0005982//GO:0005985	starch metabolic process//sucrose metabolic process	GO:0000166//GO:0016157//GO:0003677	nucleotide binding//sucrose synthase activity//DNA binding	--	--
Cluster-12131.2	GO:0005985//GO:0005982	sucrose metabolic process//starch metabolic process	GO:0016157	sucrose synthase activity	--	--
Cluster-12131.3	GO:0005982//GO:0005985	starch metabolic process//sucrose metabolic process	GO:0016157	sucrose synthase activity	--	--
Cluster-12131.4	GO:0005985//GO:0006520//GO:0005982	sucrose metabolic process//cellular amino acid metabolic process//starch metabolic process	GO:0000166//GO:0016157//GO:0016597//GO:0003677//GO:0016743	nucleotide binding//sucrose synthase activity//amino acid binding//DNA binding//carboxyl- or carbamoyltransferase activity	--	--
Cluster-12136.0	--	--	GO:0005515	protein binding	--	--
Cluster-12137.0	GO:0016310	phosphorylation	GO:0016772	transferase activity, transferring phosphorus-containing groups	--	--
Cluster-12140.0	GO:0005982//GO:0006075//GO:0005985	starch metabolic process//(1->3)-beta-D-glucan biosynthetic process//sucrose metabolic process	GO:0003843	1,3-beta-D-glucan synthase activity	GO:0000148//GO:0016020	1,3-beta-D-glucan synthase complex//membrane
Cluster-12143.0	GO:0008152	metabolic process	GO:0016746	transferase activity, transferring acyl groups	--	--
Cluster-12153.0	--	--	GO:0003677	DNA binding	--	--
Cluster-12154.0	--	--	GO:0005515	protein binding	--	--
Cluster-12155.0	GO:0006355	regulation of transcription, DNA-templated	GO:0003677	DNA binding	--	--
Cluster-12157.0	GO:0006355	regulation of transcription, DNA-templated	GO:0043565//GO:0003700	sequence-specific DNA binding//transcription factor activity, sequence-specific DNA binding	GO:0005667	transcription factor complex
Cluster-12157.1	GO:0042742	defense response to bacterium	--	--	--	--
Cluster-12157.2	GO:0006355	regulation of transcription, DNA-templated	GO:0043565//GO:0003700	sequence-specific DNA binding//transcription factor activity, sequence-specific DNA binding	GO:0005667	transcription factor complex
Cluster-12158.0	GO:0048870	cell motility	GO:0016846	carbon-sulfur lyase activity	GO:0017119//GO:0031514	Golgi transport complex//motile cilium
Cluster-12159.0	GO:0055085//GO:0006810//GO:0006865//GO:0003333	transmembrane transport//transport//amino acid transport//amino acid transmembrane transport	GO:0015171	amino acid transmembrane transporter activity	GO:0016020	membrane
Cluster-1216.0	--	--	GO:0016788	hydrolase activity, acting on ester bonds	--	--
Cluster-12161.1	GO:0051259//GO:0007165//GO:0007049	protein oligomerization//signal transduction//cell cycle	GO:0003677//GO:0046983	DNA binding//protein dimerization activity	GO:0005634	nucleus
Cluster-12165.0	--	--	GO:0016887//GO:0003924//GO:0005525//GO:0005524	ATPase activity//GTPase activity//GTP binding//ATP binding	--	--
Cluster-12167.1	GO:0034080//GO:0006355	CENP-A containing nucleosome assembly//regulation of transcription, DNA-templated	--	--	--	--
Cluster-1217.0	GO:0006468	protein phosphorylation	GO:0005524//GO:0004672	ATP binding//protein kinase activity	--	--
Cluster-12172.0	--	--	--	--	GO:0016020//GO:0016021	membrane//integral component of membrane
Cluster-12180.1	--	--	GO:0005515	protein binding	--	--
Cluster-12184.0	--	--	GO:0003924	GTPase activity	--	--
Cluster-12184.1	--	--	GO:0003924	GTPase activity	--	--
Cluster-12185.0	GO:0055114	oxidation-reduction process	GO:0020037//GO:0016705//GO:0005506	heme binding//oxidoreductase activity, acting on paired donors, with incorporation or reduction of molecular oxygen//iron ion binding	--	--
Cluster-12187.1	--	--	GO:0008270//GO:0005515	zinc ion binding//protein binding	--	--
Cluster-12190.0	GO:0006355//GO:0006813//GO:0071805	regulation of transcription, DNA-templated//potassium ion transport//potassium ion transmembrane transport	GO:0015079//GO:0043565//GO:0003700//GO:0008270	potassium ion transmembrane transporter activity//sequence-specific DNA binding//transcription factor activity, sequence-specific DNA binding//zinc ion binding	GO:0005667//GO:0016020	transcription factor complex//membrane
Cluster-12197.0	--	--	GO:0003677	DNA binding	GO:0005634	nucleus
Cluster-12198.0	GO:0006508	proteolysis	GO:0004252	serine-type endopeptidase activity	--	--
Cluster-122.1	GO:0009060//GO:0006123//GO:0055114//GO:0006118//GO:0015992	aerobic respiration//mitochondrial electron transport, cytochrome c to oxygen//oxidation-reduction process//obsolete electron transport//proton transport	GO:0004129//GO:0005506//GO:0020037//GO:0009055	cytochrome-c oxidase activity//iron ion binding//heme binding//electron carrier activity	GO:0016021//GO:0045277	integral component of membrane//respiratory chain complex IV
Cluster-12203.0	GO:0006508	proteolysis	GO:0005524//GO:0004190	ATP binding//aspartic-type endopeptidase activity	--	--
Cluster-12212.0	GO:0055114//GO:0005975	oxidation-reduction process//carbohydrate metabolic process	GO:0016491//GO:0004553	oxidoreductase activity//hydrolase activity, hydrolyzing O-glycosyl compounds	--	--
Cluster-12214.0	--	--	GO:0003824	catalytic activity	--	--
Cluster-1222.0	GO:0006468	protein phosphorylation	GO:0005524//GO:0004672	ATP binding//protein kinase activity	--	--
Cluster-12230.0	GO:0009733	response to auxin	--	--	--	--
Cluster-12231.0	GO:0006355	regulation of transcription, DNA-templated	GO:0003677	DNA binding	--	--
Cluster-12233.0	GO:0006629	lipid metabolic process	GO:0008081	phosphoric diester hydrolase activity	--	--
Cluster-1224.0	GO:0006355	regulation of transcription, DNA-templated	GO:0003700	transcription factor activity, sequence-specific DNA binding	GO:0005667	transcription factor complex
Cluster-12250.0	GO:0007165//GO:0035556	signal transduction//intracellular signal transduction	GO:0005179	hormone activity	GO:0005576	extracellular region
Cluster-12250.1	GO:0035556//GO:0007165	intracellular signal transduction//signal transduction	GO:0005179	hormone activity	GO:0005576	extracellular region
Cluster-12252.0	--	--	GO:0005515	protein binding	--	--
Cluster-12255.0	GO:0048870//GO:0007155//GO:0030168//GO:0006355//GO:0007165//GO:0006118//GO:0051258//GO:0010508//GO:0070206//GO:0006606	cell motility//cell adhesion//platelet activation//regulation of transcription, DNA-templated//signal transduction//obsolete electron transport//protein polymerization//positive regulation of autophagy//protein trimerization//protein import into nucleus	GO:0051536//GO:0008134//GO:0005198//GO:0042803//GO:0009055//GO:0003700//GO:0043565//GO:0016779//GO:0045502//GO:0030674//GO:0005102	iron-sulfur cluster binding//transcription factor binding//structural molecule activity//protein homodimerization activity//electron carrier activity//transcription factor activity, sequence-specific DNA binding//sequence-specific DNA binding//nucleotidyltransferase activity//dynein binding//protein binding, bridging//receptor binding	GO:0019031//GO:0005667//GO:0030286//GO:0031514//GO:0005577//GO:0005882//GO:0019028	viral envelope//transcription factor complex//dynein complex//motile cilium//fibrinogen complex//intermediate filament//viral capsid
Cluster-12256.0	GO:0042710	biofilm formation	--	--	--	--
Cluster-12258.0	GO:0007411	axon guidance	--	--	--	--
Cluster-12267.0	GO:0015979//GO:0050821	photosynthesis//protein stabilization	GO:0005515//GO:0042301	protein binding//phosphate ion binding	GO:0009523//GO:0016020	photosystem II//membrane
Cluster-12273.0	GO:0042254//GO:0006412	ribosome biogenesis//translation	GO:0003735	structural constituent of ribosome	GO:0005840	ribosome
Cluster-12275.0	GO:0071805//GO:0006813	potassium ion transmembrane transport//potassium ion transport	GO:0015079	potassium ion transmembrane transporter activity	GO:0016020//GO:0005789	membrane//endoplasmic reticulum membrane
Cluster-12276.0	GO:0055085//GO:0006810	transmembrane transport//transport	GO:0005215	transporter activity	GO:0016020	membrane
Cluster-12279.0	GO:0007010	cytoskeleton organization	GO:0003779	actin binding	GO:0005886//GO:0016021	plasma membrane//integral component of membrane
Cluster-12283.0	GO:0005975	carbohydrate metabolic process	GO:0003779//GO:0004649//GO:0005515	actin binding//poly(ADP-ribose) glycohydrolase activity//protein binding	--	--
Cluster-12283.1	--	--	GO:0043531	ADP binding	--	--
Cluster-12288.0	GO:0006810	transport	GO:0005215	transporter activity	GO:0016020	membrane
Cluster-12288.1	GO:0006810	transport	GO:0005215	transporter activity	GO:0016020	membrane
Cluster-12288.2	GO:0006810	transport	GO:0005215	transporter activity	GO:0016020	membrane
Cluster-12296.0	GO:0006850	mitochondrial pyruvate transport	GO:0003676	nucleic acid binding	GO:0005743	mitochondrial inner membrane
Cluster-12297.0	GO:0006468	protein phosphorylation	GO:0004672//GO:0005524	protein kinase activity//ATP binding	--	--
Cluster-12298.0	GO:0045017//GO:0046486//GO:0042967	glycerolipid biosynthetic process//glycerolipid metabolic process//acyl-carrier-protein biosynthetic process	GO:0004144//GO:0016817	diacylglycerol O-acyltransferase activity//hydrolase activity, acting on acid anhydrides	--	--
Cluster-1230.0	GO:0006260	DNA replication	--	--	GO:0005634	nucleus
Cluster-12300.0	GO:0048544//GO:0015074//GO:0006468	recognition of pollen//DNA integration//protein phosphorylation	GO:0005524//GO:0004672	ATP binding//protein kinase activity	--	--
Cluster-12301.0	--	--	GO:0003824	catalytic activity	--	--
Cluster-12306.0	GO:0006357	regulation of transcription from RNA polymerase II promoter	GO:0001104	RNA polymerase II transcription cofactor activity	GO:0016592	mediator complex
Cluster-12306.2	GO:0006357	regulation of transcription from RNA polymerase II promoter	GO:0001104	RNA polymerase II transcription cofactor activity	GO:0016592	mediator complex
Cluster-1231.0	GO:0006355	regulation of transcription, DNA-templated	--	--	GO:0005634//GO:0016021	nucleus//integral component of membrane
Cluster-12310.0	GO:0006351//GO:0006269	transcription, DNA-templated//DNA replication, synthesis of RNA primer	GO:0003896	DNA primase activity	GO:0005657//GO:0005730	replication fork//nucleolus
Cluster-12317.0	GO:0000413//GO:0006457	protein peptidyl-prolyl isomerization//protein folding	GO:0003755	peptidyl-prolyl cis-trans isomerase activity	--	--
Cluster-12318.0	--	--	GO:0005515//GO:0008270	protein binding//zinc ion binding	--	--
Cluster-12318.1	--	--	GO:0005515//GO:0008270	protein binding//zinc ion binding	--	--
Cluster-12329.0	--	--	GO:0003678//GO:0005524	DNA helicase activity//ATP binding	GO:0005657	replication fork
Cluster-12330.0	GO:0007165	signal transduction	GO:0005179	hormone activity	GO:0005576	extracellular region
Cluster-12332.0	GO:0032065	cortical protein anchoring	GO:0005543//GO:0005515	phospholipid binding//protein binding	GO:0005938	cell cortex
Cluster-12333.0	GO:0005992	trehalose biosynthetic process	GO:0003824	catalytic activity	--	--
Cluster-12336.0	GO:0006098//GO:0009052//GO:0015976	pentose-phosphate shunt//pentose-phosphate shunt, non-oxidative branch//carbon utilization	GO:0004751	ribose-5-phosphate isomerase activity	--	--
Cluster-12337.0	GO:0007165//GO:0007268//GO:0006811	signal transduction//synaptic transmission//ion transport	GO:0004970//GO:0005234	ionotropic glutamate receptor activity//extracellular-glutamate-gated ion channel activity	GO:0016020	membrane
Cluster-12339.0	GO:0009058//GO:0055114	biosynthetic process//oxidation-reduction process	GO:0030170//GO:0016846//GO:0016491	pyridoxal phosphate binding//carbon-sulfur lyase activity//oxidoreductase activity	--	--
Cluster-12341.0	GO:0006355	regulation of transcription, DNA-templated	GO:0046872//GO:0003700//GO:0003677	metal ion binding//transcription factor activity, sequence-specific DNA binding//DNA binding	GO:0005667	transcription factor complex
Cluster-12341.1	GO:0006355	regulation of transcription, DNA-templated	GO:0003677//GO:0046872	DNA binding//metal ion binding	--	--
Cluster-12344.0	GO:0006508	proteolysis	GO:0004190	aspartic-type endopeptidase activity	--	--
Cluster-12345.0	--	--	GO:0003677	DNA binding	--	--
Cluster-12346.0	GO:0015979	photosynthesis	--	--	GO:0016020//GO:0009523//GO:0009539	membrane//photosystem II//photosystem II reaction center
Cluster-12348.0	GO:0006508	proteolysis	GO:0004252	serine-type endopeptidase activity	--	--
Cluster-12350.0	GO:0030001	metal ion transport	GO:0046872	metal ion binding	--	--
Cluster-12351.0	GO:2001256	regulation of store-operated calcium entry	GO:0003676	nucleic acid binding	GO:0030176	integral component of endoplasmic reticulum membrane
Cluster-12352.0	GO:0015994//GO:0033014	chlorophyll metabolic process//tetrapyrrole biosynthetic process	GO:0004418	hydroxymethylbilane synthase activity	GO:0016021//GO:0005886	integral component of membrane//plasma membrane
Cluster-12354.0	GO:0009405	pathogenesis	GO:0005198	structural molecule activity	--	--
Cluster-12355.0	--	--	GO:0016779//GO:0005515	nucleotidyltransferase activity//protein binding	--	--
Cluster-12355.1	--	--	GO:0016779//GO:0005515	nucleotidyltransferase activity//protein binding	--	--
Cluster-12355.2	--	--	GO:0005515	protein binding	--	--
Cluster-12355.3	--	--	GO:0005515	protein binding	--	--
Cluster-12360.0	--	--	GO:0005515	protein binding	--	--
Cluster-12361.0	GO:0006260//GO:0019491//GO:0006355	DNA replication//ectoine biosynthetic process//regulation of transcription, DNA-templated	GO:0008134//GO:0016887//GO:0033990//GO:0003677//GO:0005524	transcription factor binding//ATPase activity//ectoine synthase activity//DNA binding//ATP binding	GO:0005667	transcription factor complex
Cluster-12366.0	GO:0006508//GO:0006355	proteolysis//regulation of transcription, DNA-templated	GO:0003700//GO:0043565//GO:0004252//GO:0008270	transcription factor activity, sequence-specific DNA binding//sequence-specific DNA binding//serine-type endopeptidase activity//zinc ion binding	GO:0005667	transcription factor complex
Cluster-12367.0	GO:0071973	bacterial-type flagellum-dependent cell motility	--	--	--	--
Cluster-12372.0	GO:0042254//GO:0006412	ribosome biogenesis//translation	GO:0003735	structural constituent of ribosome	GO:0005840//GO:0005622	ribosome//intracellular
Cluster-12374.0	GO:0007010//GO:0006118	cytoskeleton organization//obsolete electron transport	GO:0003779//GO:0009055	actin binding//electron carrier activity	--	--
Cluster-12380.0	--	--	--	--	GO:0005634	nucleus
Cluster-12383.0	--	--	--	--	GO:0005576	extracellular region
Cluster-12384.0	GO:0000184	nuclear-transcribed mRNA catabolic process, nonsense-mediated decay	--	--	--	--
Cluster-12385.0	GO:0006813	potassium ion transport	GO:0030955//GO:0005249	potassium ion binding//voltage-gated potassium channel activity	GO:0008076//GO:0016021	voltage-gated potassium channel complex//integral component of membrane
Cluster-12386.0	GO:0055114	oxidation-reduction process	GO:0016491//GO:0050660	oxidoreductase activity//flavin adenine dinucleotide binding	--	--
Cluster-12388.0	--	--	GO:0042578	phosphoric ester hydrolase activity	--	--
Cluster-12397.0	GO:0019089	transmission of virus	--	--	--	--
Cluster-1241.0	--	--	GO:0030247	polysaccharide binding	--	--
Cluster-12411.0	--	--	GO:0051082	unfolded protein binding	--	--
Cluster-12411.2	GO:0042254//GO:0009306//GO:0006412	ribosome biogenesis//protein secretion//translation	GO:0003735	structural constituent of ribosome	GO:0016020//GO:0005622//GO:0005840	membrane//intracellular//ribosome
Cluster-12413.0	GO:0019882//GO:0006955	antigen processing and presentation//immune response	GO:0005515	protein binding	--	--
Cluster-12420.0	--	--	--	--	GO:0019028	viral capsid
Cluster-12432.0	GO:0006412//GO:0042254	translation//ribosome biogenesis	GO:0003735	structural constituent of ribosome	GO:0005622//GO:0005840	intracellular//ribosome
Cluster-12433.0	GO:0008152	metabolic process	GO:0046983//GO:0016597	protein dimerization activity//amino acid binding	--	--
Cluster-12433.1	--	--	GO:0046983	protein dimerization activity	--	--
Cluster-12433.2	--	--	GO:0046983	protein dimerization activity	--	--
Cluster-12434.0	GO:0006260	DNA replication	GO:0003677//GO:0005524	DNA binding//ATP binding	--	--
Cluster-1244.0	--	--	GO:0005515	protein binding	--	--
Cluster-12443.0	GO:0006412//GO:0042254	translation//ribosome biogenesis	GO:0003735	structural constituent of ribosome	GO:0005840//GO:0015934	ribosome//large ribosomal subunit
Cluster-12447.0	--	--	GO:0005524	ATP binding	--	--
Cluster-12448.0	--	--	GO:0010181	FMN binding	--	--
Cluster-1245.0	--	--	GO:0008270	zinc ion binding	--	--
Cluster-12451.0	--	--	GO:0005198	structural molecule activity	GO:0019013	viral nucleocapsid
Cluster-12453.0	GO:0006355	regulation of transcription, DNA-templated	GO:0005524	ATP binding	GO:0005634	nucleus
Cluster-12454.0	--	--	GO:0005515	protein binding	--	--
Cluster-12458.1	GO:0055114	oxidation-reduction process	GO:0008168//GO:0016706	methyltransferase activity//oxidoreductase activity, acting on paired donors, with incorporation or reduction of molecular oxygen, 2-oxoglutarate as one donor, and incorporation of one atom each of oxygen into both donors	--	--
Cluster-12465.0	GO:0046487//GO:0008152//GO:0009396//GO:0055114	glyoxylate metabolic process//metabolic process//folic acid-containing compound biosynthetic process//oxidation-reduction process	GO:0003824//GO:0016747//GO:0004488	catalytic activity//transferase activity, transferring acyl groups other than amino-acyl groups//methylenetetrahydrofolate dehydrogenase (NADP+) activity	--	--
Cluster-12465.1	GO:0008152	metabolic process	GO:0003824	catalytic activity	--	--
Cluster-12465.2	GO:0008152	metabolic process	GO:0003824	catalytic activity	--	--
Cluster-12466.0	GO:0006468	protein phosphorylation	GO:0005524//GO:0004672//GO:0016773	ATP binding//protein kinase activity//phosphotransferase activity, alcohol group as acceptor	GO:0016020	membrane
Cluster-12467.0	GO:0006118//GO:0045454//GO:0055114	obsolete electron transport//cell redox homeostasis//oxidation-reduction process	GO:0016491//GO:0015035//GO:0016209//GO:0009055	oxidoreductase activity//protein disulfide oxidoreductase activity//antioxidant activity//electron carrier activity	--	--
Cluster-1247.0	GO:0006397//GO:0007264//GO:0006886//GO:0006950//GO:0015992//GO:0006914//GO:0019069//GO:0015991	mRNA processing//small GTPase mediated signal transduction//intracellular protein transport//response to stress//proton transport//autophagy//viral capsid assembly//ATP hydrolysis coupled proton transport	GO:0015078//GO:0005096//GO:0005198//GO:0005516//GO:0051082	hydrogen ion transmembrane transporter activity//GTPase activator activity//structural molecule activity//calmodulin binding//unfolded protein binding	GO:0005783//GO:0000445//GO:0033179//GO:0016021	endoplasmic reticulum//THO complex part of transcription export complex//proton-transporting V-type ATPase, V0 domain//integral component of membrane
Cluster-12477.0	GO:0006139	nucleobase-containing compound metabolic process	GO:0016818//GO:0003676//GO:0005524//GO:0008026	hydrolase activity, acting on acid anhydrides, in phosphorus-containing anhydrides//nucleic acid binding//ATP binding//ATP-dependent helicase activity	--	--
Cluster-12482.0	GO:0016032	viral process	GO:0050840	extracellular matrix binding	GO:0005576	extracellular region
Cluster-12483.0	--	--	GO:0003774//GO:0005524//GO:0003676	motor activity//ATP binding//nucleic acid binding	GO:0016459	myosin complex
Cluster-12484.0	GO:0055114	oxidation-reduction process	GO:0005506//GO:0020037//GO:0016705	iron ion binding//heme binding//oxidoreductase activity, acting on paired donors, with incorporation or reduction of molecular oxygen	GO:0016021	integral component of membrane
Cluster-12490.0	GO:0006304	DNA modification	GO:0004519//GO:0005524//GO:0003677//GO:0016787	endonuclease activity//ATP binding//DNA binding//hydrolase activity	--	--
Cluster-12493.0	GO:0006479//GO:0006554	protein methylation//lysine catabolic process	GO:0018024	histone-lysine N-methyltransferase activity	--	--
Cluster-12496.0	GO:0055114	oxidation-reduction process	GO:0010309	acireductone dioxygenase [iron(II)-requiring] activity	--	--
Cluster-12497.0	--	--	--	--	GO:0016021//GO:0016020	integral component of membrane//membrane
Cluster-12499.0	GO:0006631//GO:0008033//GO:0006813//GO:0015940//GO:0016117//GO:0006779//GO:0055114//GO:0019354	fatty acid metabolic process//tRNA processing//potassium ion transport//pantothenate biosynthetic process//carotenoid biosynthetic process//porphyrin-containing compound biosynthetic process//oxidation-reduction process//siroheme biosynthetic process	GO:0050660//GO:0050151//GO:0071949//GO:0043115//GO:0016705//GO:0016491//GO:0008677	flavin adenine dinucleotide binding//oleate hydratase activity//FAD binding//precorrin-2 dehydrogenase activity//oxidoreductase activity, acting on paired donors, with incorporation or reduction of molecular oxygen//oxidoreductase activity//2-dehydropantoate 2-reductase activity	--	--
Cluster-12500.0	--	--	GO:0004222	metalloendopeptidase activity	--	--
Cluster-12502.0	GO:0006355	regulation of transcription, DNA-templated	GO:0003700//GO:0043565	transcription factor activity, sequence-specific DNA binding//sequence-specific DNA binding	GO:0005667	transcription factor complex
Cluster-12505.0	GO:0055085	transmembrane transport	GO:0022857	transmembrane transporter activity	GO:0016021//GO:0016020	integral component of membrane//membrane
Cluster-12506.0	GO:0006468	protein phosphorylation	GO:0005524//GO:0004672	ATP binding//protein kinase activity	--	--
Cluster-12509.0	GO:0055114	oxidation-reduction process	GO:0016491	oxidoreductase activity	--	--
Cluster-12512.1	GO:0035556	intracellular signal transduction	GO:0005515	protein binding	--	--
Cluster-12512.2	GO:0006118	obsolete electron transport	GO:0009055//GO:0005515	electron carrier activity//protein binding	GO:0016021	integral component of membrane
Cluster-12512.4	GO:0006118	obsolete electron transport	GO:0005515//GO:0009055	protein binding//electron carrier activity	GO:0016021	integral component of membrane
Cluster-12512.5	--	--	GO:0005515	protein binding	--	--
Cluster-12512.6	--	--	GO:0005515	protein binding	--	--
Cluster-12512.7	--	--	GO:0005515	protein binding	--	--
Cluster-12512.8	GO:0006118	obsolete electron transport	GO:0009055//GO:0005515	electron carrier activity//protein binding	GO:0016021	integral component of membrane
Cluster-12512.9	--	--	GO:0005515	protein binding	--	--
Cluster-12515.0	--	--	GO:0005515	protein binding	--	--
Cluster-12517.0	--	--	GO:0005524	ATP binding	--	--
Cluster-12520.0	--	--	--	--	GO:0016021	integral component of membrane
Cluster-12521.0	GO:0006206//GO:0006351//GO:0006144	pyrimidine nucleobase metabolic process//transcription, DNA-templated//purine nucleobase metabolic process	GO:0003676//GO:0003899	nucleic acid binding//DNA-directed RNA polymerase activity	GO:0005730	nucleolus
Cluster-12522.0	--	--	--	--	GO:0016021//GO:0005886	integral component of membrane//plasma membrane
Cluster-12523.0	GO:0006468	protein phosphorylation	GO:0004672//GO:0005524	protein kinase activity//ATP binding	--	--
Cluster-12525.0	GO:0015074	DNA integration	GO:0016818//GO:0005524	hydrolase activity, acting on acid anhydrides, in phosphorus-containing anhydrides//ATP binding	--	--
Cluster-12529.0	GO:0008152	metabolic process	GO:0016758	transferase activity, transferring hexosyl groups	--	--
Cluster-12531.0	GO:0055114//GO:0016117//GO:0007165	oxidation-reduction process//carotenoid biosynthetic process//signal transduction	GO:0016491//GO:0005179//GO:0016705//GO:0071949	oxidoreductase activity//hormone activity//oxidoreductase activity, acting on paired donors, with incorporation or reduction of molecular oxygen//FAD binding	GO:0005576	extracellular region
Cluster-12533.1	GO:0016567	protein ubiquitination	GO:0008270//GO:0005515//GO:0046872//GO:0004842	zinc ion binding//protein binding//metal ion binding//ubiquitin-protein transferase activity	GO:0005680	anaphase-promoting complex
Cluster-12534.0	GO:0033617	mitochondrial respiratory chain complex IV assembly	--	--	GO:0005739	mitochondrion
Cluster-12535.0	GO:0006479//GO:0006554	protein methylation//lysine catabolic process	GO:0008061//GO:0018024	chitin binding//histone-lysine N-methyltransferase activity	--	--
Cluster-12538.0	--	--	GO:0005515	protein binding	--	--
Cluster-12539.0	--	--	--	--	GO:0005634	nucleus
Cluster-1254.0	GO:0000723//GO:0006281	telomere maintenance//DNA repair	GO:0003678	DNA helicase activity	GO:0005657	replication fork
Cluster-12540.0	GO:0006813	potassium ion transport	GO:0016887//GO:0005524//GO:0008556	ATPase activity//ATP binding//potassium-transporting ATPase activity	GO:0016021	integral component of membrane
Cluster-12541.0	--	--	GO:0005515//GO:0016872//GO:0008270	protein binding//intramolecular lyase activity//zinc ion binding	--	--
Cluster-12542.0	GO:0006468	protein phosphorylation	GO:0030246//GO:0004672//GO:0005524	carbohydrate binding//protein kinase activity//ATP binding	--	--
Cluster-12542.1	GO:0006468	protein phosphorylation	GO:0004672//GO:0005524//GO:0030246	protein kinase activity//ATP binding//carbohydrate binding	--	--
Cluster-12546.0	GO:0006355	regulation of transcription, DNA-templated	GO:0003676	nucleic acid binding	--	--
Cluster-12548.1	GO:0019050	suppression by virus of host apoptotic process	--	--	--	--
Cluster-12548.2	GO:0006633//GO:0019482	fatty acid biosynthetic process//beta-alanine metabolic process	GO:0050080	malonyl-CoA decarboxylase activity	--	--
Cluster-12548.4	GO:0006633//GO:0019482	fatty acid biosynthetic process//beta-alanine metabolic process	GO:0050080	malonyl-CoA decarboxylase activity	--	--
Cluster-12550.1	--	--	GO:0008270	zinc ion binding	--	--
Cluster-12554.0	GO:0000902	cell morphogenesis	--	--	--	--
Cluster-12560.0	GO:0006118//GO:0007010	obsolete electron transport//cytoskeleton organization	GO:0009055//GO:0003779	electron carrier activity//actin binding	--	--
Cluster-12564.0	GO:0000162//GO:0006571//GO:0009094//GO:0006568	tryptophan biosynthetic process//tyrosine biosynthetic process//L-phenylalanine biosynthetic process//tryptophan metabolic process	GO:0004640	phosphoribosylanthranilate isomerase activity	--	--
Cluster-12567.0	GO:0000160//GO:0007165//GO:0016310	phosphorelay signal transduction system//signal transduction//phosphorylation	GO:0004871//GO:0000155	signal transducer activity//phosphorelay sensor kinase activity	GO:0009365//GO:0016021	protein histidine kinase complex//integral component of membrane
Cluster-12569.0	GO:0006613	cotranslational protein targeting to membrane	--	--	GO:0030176//GO:0005784	integral component of endoplasmic reticulum membrane//Sec61 translocon complex
Cluster-12570.0	GO:0006468	protein phosphorylation	GO:0005524//GO:0004672	ATP binding//protein kinase activity	--	--
Cluster-12572.0	GO:0042254//GO:0006412	ribosome biogenesis//translation	GO:0003735	structural constituent of ribosome	GO:0005840//GO:0005622	ribosome//intracellular
Cluster-12574.0	--	--	--	--	GO:0009512	cytochrome b6f complex
Cluster-12579.0	GO:0016032//GO:0006468	viral process//protein phosphorylation	GO:0005515//GO:0004672//GO:0005524	protein binding//protein kinase activity//ATP binding	GO:0019031	viral envelope
Cluster-12586.0	GO:0006098//GO:0006364//GO:0006013//GO:0006094//GO:0006012//GO:0006000//GO:0006096	pentose-phosphate shunt//rRNA processing//mannose metabolic process//gluconeogenesis//galactose metabolic process//fructose metabolic process//glycolytic process	GO:0008270//GO:0005515//GO:0003677//GO:0003872	zinc ion binding//protein binding//DNA binding//6-phosphofructokinase activity	GO:0005945	6-phosphofructokinase complex
Cluster-12587.0	--	--	GO:0019239	deaminase activity	--	--
Cluster-12589.0	--	--	GO:0005515	protein binding	--	--
Cluster-12590.0	GO:0055114	oxidation-reduction process	GO:0016491	oxidoreductase activity	--	--
Cluster-12592.0	GO:0015948	methanogenesis	GO:0008168	methyltransferase activity	--	--
Cluster-12593.0	GO:0006810//GO:0005975	transport//carbohydrate metabolic process	GO:0015926//GO:0005215	glucosidase activity//transporter activity	GO:0016020	membrane
Cluster-12593.1	GO:0005975	carbohydrate metabolic process	GO:0015926	glucosidase activity	--	--
Cluster-12594.0	GO:0006508	proteolysis	GO:0004252	serine-type endopeptidase activity	--	--
Cluster-12597.0	GO:0006397	mRNA processing	GO:0003723	RNA binding	GO:0005737//GO:0005634	cytoplasm//nucleus
Cluster-12600.0	--	--	--	--	GO:0016021	integral component of membrane
Cluster-12601.1	GO:0016579//GO:0006511//GO:0006508	protein deubiquitination//ubiquitin-dependent protein catabolic process//proteolysis	GO:0004843	ubiquitin-specific protease activity	GO:0005622	intracellular
Cluster-12602.0	--	--	GO:0005198	structural molecule activity	GO:0019028	viral capsid
Cluster-1261.1	GO:0009405	pathogenesis	GO:0003950	NAD+ ADP-ribosyltransferase activity	GO:0005576	extracellular region
Cluster-12610.0	GO:0051258//GO:0051607//GO:0015992//GO:0007094//GO:0006308//GO:0007155//GO:0006914//GO:0030168//GO:0015991//GO:0007165	protein polymerization//defense response to virus//proton transport//mitotic spindle assembly checkpoint//DNA catabolic process//cell adhesion//autophagy//platelet activation//ATP hydrolysis coupled proton transport//signal transduction	GO:0015078//GO:0008855//GO:0005102//GO:0045502//GO:0030674//GO:0042803//GO:0070009//GO:0008134//GO:0008239	hydrogen ion transmembrane transporter activity//exodeoxyribonuclease VII activity//receptor binding//dynein binding//protein binding, bridging//protein homodimerization activity//serine-type aminopeptidase activity//transcription factor binding//dipeptidyl-peptidase activity	GO:0005577//GO:0016021//GO:0030286//GO:0009318//GO:0033179//GO:0005667	fibrinogen complex//integral component of membrane//dynein complex//exodeoxyribonuclease VII complex//proton-transporting V-type ATPase, V0 domain//transcription factor complex
Cluster-12612.0	--	--	--	--	GO:0016021//GO:0012511	integral component of membrane//monolayer-surrounded lipid storage body
Cluster-12612.1	GO:0055085	transmembrane transport	--	--	GO:0012511//GO:0016021	monolayer-surrounded lipid storage body//integral component of membrane
Cluster-12613.0	GO:0009058	biosynthetic process	GO:0030170	pyridoxal phosphate binding	--	--
Cluster-12617.0	GO:0042254//GO:0006412	ribosome biogenesis//translation	GO:0003735	structural constituent of ribosome	GO:0005840//GO:0005622	ribosome//intracellular
Cluster-12624.0	GO:0006355	regulation of transcription, DNA-templated	GO:0043565//GO:0003700	sequence-specific DNA binding//transcription factor activity, sequence-specific DNA binding	GO:0005667	transcription factor complex
Cluster-12627.0	--	--	GO:0005515	protein binding	--	--
Cluster-12629.0	GO:0006412//GO:0042254	translation//ribosome biogenesis	GO:0003735//GO:0008270//GO:0005515	structural constituent of ribosome//zinc ion binding//protein binding	GO:0005840//GO:0015934	ribosome//large ribosomal subunit
Cluster-12632.0	--	--	--	--	GO:0005886//GO:0016021	plasma membrane//integral component of membrane
Cluster-12635.0	GO:0005985//GO:0005975//GO:0005982	sucrose metabolic process//carbohydrate metabolic process//starch metabolic process	GO:0004650	polygalacturonase activity	--	--
Cluster-12636.0	GO:0006355	regulation of transcription, DNA-templated	GO:0005507//GO:0003677//GO:0003700	copper ion binding//DNA binding//transcription factor activity, sequence-specific DNA binding	GO:0005667//GO:0005634	transcription factor complex//nucleus
Cluster-12640.0	--	--	GO:0003676//GO:0004527	nucleic acid binding//exonuclease activity	--	--
Cluster-12642.0	GO:0008152	metabolic process	GO:0016597	amino acid binding	--	--
Cluster-12648.0	GO:0009847	spore germination	--	--	GO:0016021	integral component of membrane
Cluster-12656.0	GO:0006744//GO:0006265//GO:0006120//GO:0006814//GO:0015992//GO:0006118	ubiquinone biosynthetic process//DNA topological change//mitochondrial electron transport, NADH to ubiquinone//sodium ion transport//proton transport//obsolete electron transport	GO:0008137//GO:0003954//GO:0005524//GO:0003677//GO:0003916	NADH dehydrogenase (ubiquinone) activity//NADH dehydrogenase activity//ATP binding//DNA binding//DNA topoisomerase activity	GO:0005739//GO:0005694	mitochondrion//chromosome
Cluster-12656.1	GO:0006118//GO:0015992//GO:0006814//GO:0006744//GO:0006120//GO:0006123	obsolete electron transport//proton transport//sodium ion transport//ubiquinone biosynthetic process//mitochondrial electron transport, NADH to ubiquinone//mitochondrial electron transport, cytochrome c to oxygen	GO:0008137//GO:0003954//GO:0004129	NADH dehydrogenase (ubiquinone) activity//NADH dehydrogenase activity//cytochrome-c oxidase activity	GO:0045277//GO:0005739	respiratory chain complex IV//mitochondrion
Cluster-12657.0	GO:0055114	oxidation-reduction process	GO:0016491	oxidoreductase activity	--	--
Cluster-12666.0	--	--	GO:0003676	nucleic acid binding	--	--
Cluster-1267.0	--	--	GO:0008270//GO:0003676	zinc ion binding//nucleic acid binding	--	--
Cluster-12670.0	--	--	GO:0016887//GO:0005524//GO:0043531//GO:0005525	ATPase activity//ATP binding//ADP binding//GTP binding	--	--
Cluster-12673.0	GO:0006566//GO:0007094//GO:0006094//GO:0009405//GO:0006544//GO:0006563//GO:0030474//GO:0006534	threonine metabolic process//mitotic spindle assembly checkpoint//gluconeogenesis//pathogenesis//glycine metabolic process//L-serine metabolic process//spindle pole body duplication//cysteine metabolic process	GO:0033897//GO:0005200//GO:0051539//GO:0003677//GO:0003941//GO:0003723//GO:0005198	ribonuclease T2 activity//structural constituent of cytoskeleton//4 iron, 4 sulfur cluster binding//DNA binding//L-serine ammonia-lyase activity//RNA binding//structural molecule activity	GO:0016020//GO:0005882//GO:0005856//GO:0005823	membrane//intermediate filament//cytoskeleton//central plaque of spindle pole body
Cluster-12677.0	--	--	GO:0005198	structural molecule activity	GO:0019013	viral nucleocapsid
Cluster-12678.1	GO:0006633//GO:0055114//GO:0006810	fatty acid biosynthetic process//oxidation-reduction process//transport	GO:0016491//GO:0005506//GO:0005215	oxidoreductase activity//iron ion binding//transporter activity	--	--
Cluster-12678.2	GO:0006810//GO:0006633//GO:0055114	transport//fatty acid biosynthetic process//oxidation-reduction process	GO:0005215//GO:0005506//GO:0016491	transporter activity//iron ion binding//oxidoreductase activity	--	--
Cluster-12680.0	GO:0005985//GO:0005975//GO:0005982	sucrose metabolic process//carbohydrate metabolic process//starch metabolic process	GO:0004134	4-alpha-glucanotransferase activity	--	--
Cluster-12685.0	GO:0042254//GO:0006412	ribosome biogenesis//translation	GO:0003735	structural constituent of ribosome	GO:0005840	ribosome
Cluster-12685.1	GO:0042254//GO:0006412	ribosome biogenesis//translation	GO:0003735	structural constituent of ribosome	GO:0005840	ribosome
Cluster-12688.0	GO:0006412//GO:0042254	translation//ribosome biogenesis	GO:0003735	structural constituent of ribosome	GO:0005840//GO:0005622	ribosome//intracellular
Cluster-12691.0	GO:0009405	pathogenesis	--	--	--	--
Cluster-12692.0	GO:0006468	protein phosphorylation	GO:0004672//GO:0005524	protein kinase activity//ATP binding	--	--
Cluster-12696.0	GO:0005975	carbohydrate metabolic process	GO:0004553	hydrolase activity, hydrolyzing O-glycosyl compounds	--	--
Cluster-12697.0	--	--	GO:0005515//GO:0043531	protein binding//ADP binding	--	--
Cluster-127.0	GO:0006807	nitrogen compound metabolic process	GO:0016812	hydrolase activity, acting on carbon-nitrogen (but not peptide) bonds, in cyclic amides	--	--
Cluster-1270.0	GO:0006633//GO:0055114	fatty acid biosynthetic process//oxidation-reduction process	GO:0016491//GO:0005506	oxidoreductase activity//iron ion binding	--	--
Cluster-1270.1	GO:0006633//GO:0055114	fatty acid biosynthetic process//oxidation-reduction process	GO:0005506//GO:0016491	iron ion binding//oxidoreductase activity	--	--
Cluster-12700.0	--	--	GO:0005515	protein binding	--	--
Cluster-12705.0	GO:0006952	defense response	--	--	GO:0005576	extracellular region
Cluster-12706.0	--	--	GO:0010181	FMN binding	--	--
Cluster-1271.0	GO:0007304	chorion-containing eggshell formation	GO:0005213	structural constituent of chorion	GO:0005576//GO:0042600	extracellular region//chorion
Cluster-12713.0	GO:0006810//GO:0015893//GO:0009607//GO:0006855//GO:0055085	transport//drug transport//response to biotic stimulus//drug transmembrane transport//transmembrane transport	GO:0015297//GO:0015238	antiporter activity//drug transmembrane transporter activity	GO:0016021//GO:0016020	integral component of membrane//membrane
Cluster-12719.0	GO:0006413//GO:0006446	translational initiation//regulation of translational initiation	GO:0003743	translation initiation factor activity	GO:0005840	ribosome
Cluster-12723.0	--	--	GO:0030246	carbohydrate binding	--	--
Cluster-12724.0	GO:0005982//GO:0005975//GO:0006412//GO:0042254//GO:0005985	starch metabolic process//carbohydrate metabolic process//translation//ribosome biogenesis//sucrose metabolic process	GO:0005509//GO:0019843//GO:0003735//GO:0004556	calcium ion binding//rRNA binding//structural constituent of ribosome//alpha-amylase activity	GO:0005840	ribosome
Cluster-12728.0	GO:0006355	regulation of transcription, DNA-templated	GO:0003677	DNA binding	--	--
Cluster-12729.0	GO:0002949//GO:0006281//GO:0006310	tRNA threonylcarbamoyladenosine modification//DNA repair//DNA recombination	GO:0016887//GO:0005524//GO:0003724//GO:0003723//GO:0009378//GO:0098519	ATPase activity//ATP binding//RNA helicase activity//RNA binding//four-way junction helicase activity//nucleotide phosphatase activity, acting on free nucleotides	GO:0009379//GO:0005657	Holliday junction helicase complex//replication fork
Cluster-1273.0	GO:0002098//GO:0034227	tRNA wobble uridine modification//tRNA thio-modification	GO:0000049	tRNA binding	--	--
Cluster-12732.0	GO:0006468	protein phosphorylation	GO:0005524//GO:0004672	ATP binding//protein kinase activity	--	--
Cluster-12734.0	GO:0007264	small GTPase mediated signal transduction	GO:0005525	GTP binding	--	--
Cluster-12744.0	GO:0006355	regulation of transcription, DNA-templated	GO:0008270	zinc ion binding	GO:0005634	nucleus
Cluster-12749.0	--	--	GO:0005515	protein binding	--	--
Cluster-12755.1	GO:0006298	mismatch repair	GO:0005524//GO:0030983	ATP binding//mismatched DNA binding	--	--
Cluster-12756.0	--	--	GO:0005515	protein binding	--	--
Cluster-12760.0	GO:0005982//GO:0006520//GO:0005985	starch metabolic process//cellular amino acid metabolic process//sucrose metabolic process	GO:0003677//GO:0016743//GO:0016597//GO:0000166//GO:0016157//GO:0004190	DNA binding//carboxyl- or carbamoyltransferase activity//amino acid binding//nucleotide binding//sucrose synthase activity//aspartic-type endopeptidase activity	GO:0016021	integral component of membrane
Cluster-12760.1	GO:0006520//GO:0005985//GO:0005982	cellular amino acid metabolic process//sucrose metabolic process//starch metabolic process	GO:0004190//GO:0016597//GO:0000166//GO:0016157//GO:0003677//GO:0016743	aspartic-type endopeptidase activity//amino acid binding//nucleotide binding//sucrose synthase activity//DNA binding//carboxyl- or carbamoyltransferase activity	GO:0016021	integral component of membrane
Cluster-12765.0	GO:0008608	attachment of spindle microtubules to kinetochore	--	--	GO:0042729//GO:0072686	DASH complex//mitotic spindle
Cluster-12765.1	GO:0040007//GO:0007165//GO:0008283	growth//signal transduction//cell proliferation	GO:0003676//GO:0008083	nucleic acid binding//growth factor activity	--	--
Cluster-12765.2	GO:0006355	regulation of transcription, DNA-templated	GO:0003677	DNA binding	--	--
Cluster-12765.4	GO:0006355	regulation of transcription, DNA-templated	GO:0003677	DNA binding	--	--
Cluster-12767.0	GO:0007224	smoothened signaling pathway	--	--	--	--
Cluster-12770.0	GO:0006974//GO:0006915	cellular response to DNA damage stimulus//apoptotic process	--	--	--	--
Cluster-12776.0	GO:0006810//GO:0015893//GO:0006355//GO:0055085//GO:0009271//GO:0006855	transport//drug transport//regulation of transcription, DNA-templated//transmembrane transport//phage shock//drug transmembrane transport	GO:0015297//GO:0015238	antiporter activity//drug transmembrane transporter activity	GO:0016020	membrane
Cluster-12778.0	GO:0006000//GO:0006096//GO:0006020//GO:0006013//GO:0006098//GO:0015976//GO:0008152//GO:0006094	fructose metabolic process//glycolytic process//inositol metabolic process//mannose metabolic process//pentose-phosphate shunt//carbon utilization//metabolic process//gluconeogenesis	GO:0016866//GO:0031419//GO:0004332	intramolecular transferase activity//cobalamin binding//fructose-bisphosphate aldolase activity	--	--
Cluster-12779.0	GO:0055085	transmembrane transport	--	--	GO:0016021	integral component of membrane
Cluster-12781.0	--	--	GO:0030246	carbohydrate binding	--	--
Cluster-12783.0	GO:0007010	cytoskeleton organization	GO:0003779	actin binding	GO:0016021//GO:0005886	integral component of membrane//plasma membrane
Cluster-12788.0	GO:0042254//GO:0006412	ribosome biogenesis//translation	GO:0003735	structural constituent of ribosome	GO:0005622//GO:0005840	intracellular//ribosome
Cluster-1279.0	GO:0006952//GO:0019684//GO:0006118//GO:0009772	defense response//photosynthesis, light reaction//obsolete electron transport//photosynthetic electron transport in photosystem II	GO:0045156	electron transporter, transferring electrons within the cyclic electron transport pathway of photosynthesis activity	GO:0016021	integral component of membrane
Cluster-1279.1	GO:0006952	defense response	--	--	GO:0016021	integral component of membrane
Cluster-1279.2	GO:0006952	defense response	--	--	GO:0016021	integral component of membrane
Cluster-12790.0	GO:0055085	transmembrane transport	--	--	GO:0016021	integral component of membrane
Cluster-12794.0	GO:0006412//GO:0042254	translation//ribosome biogenesis	GO:0003735	structural constituent of ribosome	GO:0005622//GO:0005840	intracellular//ribosome
Cluster-12795.0	GO:0006629//GO:0006508	lipid metabolic process//proteolysis	GO:0004190	aspartic-type endopeptidase activity	--	--
Cluster-12796.0	GO:0007264//GO:0043087	small GTPase mediated signal transduction//regulation of GTPase activity	GO:0005085	guanyl-nucleotide exchange factor activity	--	--
Cluster-12798.0	GO:0015979//GO:0042549	photosynthesis//photosystem II stabilization	--	--	GO:0009523//GO:0009539	photosystem II//photosystem II reaction center
Cluster-12801.0	GO:0006412//GO:0042254	translation//ribosome biogenesis	GO:0003735//GO:0016491	structural constituent of ribosome//oxidoreductase activity	GO:0005622//GO:0005840	intracellular//ribosome
Cluster-12803.0	GO:0006508	proteolysis	GO:0004190	aspartic-type endopeptidase activity	--	--
Cluster-12806.0	GO:0007165//GO:0051258//GO:0030168	signal transduction//protein polymerization//platelet activation	GO:0005102//GO:0030674	receptor binding//protein binding, bridging	GO:0005577	fibrinogen complex
Cluster-12808.0	GO:0042254//GO:0006412	ribosome biogenesis//translation	GO:0003735	structural constituent of ribosome	GO:0005840//GO:0005622	ribosome//intracellular
Cluster-12811.0	GO:0055114//GO:0009085//GO:0009089	oxidation-reduction process//lysine biosynthetic process//lysine biosynthetic process via diaminopimelate	GO:0051287//GO:0008839//GO:0016620	NAD binding//4-hydroxy-tetrahydrodipicolinate reductase//oxidoreductase activity, acting on the aldehyde or oxo group of donors, NAD or NADP as acceptor	--	--
Cluster-12813.0	--	--	GO:0046872	metal ion binding	--	--
Cluster-12817.0	GO:0055114	oxidation-reduction process	GO:0016491	oxidoreductase activity	--	--
Cluster-12821.0	GO:0048544	recognition of pollen	--	--	--	--
Cluster-12822.0	GO:0008654	phospholipid biosynthetic process	GO:0016780	phosphotransferase activity, for other substituted phosphate groups	GO:0016020	membrane
Cluster-12823.0	GO:0009405	pathogenesis	--	--	--	--
Cluster-12824.0	GO:0015992//GO:0015986	proton transport//ATP synthesis coupled proton transport	GO:0015078	hydrogen ion transmembrane transporter activity	GO:0045263	proton-transporting ATP synthase complex, coupling factor F(o)
Cluster-12827.2	--	--	GO:0008270//GO:0003676	zinc ion binding//nucleic acid binding	--	--
Cluster-12831.0	--	--	GO:0016301	kinase activity	--	--
Cluster-12832.0	GO:0005975	carbohydrate metabolic process	GO:0005509//GO:0004571	calcium ion binding//mannosyl-oligosaccharide 1,2-alpha-mannosidase activity	GO:0016020	membrane
Cluster-12835.0	GO:0019079	viral genome replication	GO:0008026//GO:0003677//GO:0016787//GO:0005524//GO:0003676	ATP-dependent helicase activity//DNA binding//hydrolase activity//ATP binding//nucleic acid binding	--	--
Cluster-12836.0	GO:0006952	defense response	GO:0016820	hydrolase activity, acting on acid anhydrides, catalyzing transmembrane movement of substances	GO:0005576	extracellular region
Cluster-12837.0	GO:0006810	transport	--	--	GO:0016021	integral component of membrane
Cluster-12838.0	--	--	GO:0043531	ADP binding	--	--
Cluster-1284.1	GO:0006479//GO:0034968//GO:0006554//GO:0006355	protein methylation//histone lysine methylation//lysine catabolic process//regulation of transcription, DNA-templated	GO:0018024//GO:0043531	histone-lysine N-methyltransferase activity//ADP binding	GO:0005694	chromosome
Cluster-1284.2	GO:0006554//GO:0006355//GO:0006479//GO:0034968	lysine catabolic process//regulation of transcription, DNA-templated//protein methylation//histone lysine methylation	GO:0043531//GO:0018024	ADP binding//histone-lysine N-methyltransferase activity	GO:0005694	chromosome
Cluster-12842.0	--	--	GO:0016817	hydrolase activity, acting on acid anhydrides	--	--
Cluster-12843.0	--	--	GO:0003677	DNA binding	--	--
Cluster-12849.0	GO:0030001	metal ion transport	GO:0046872	metal ion binding	--	--
Cluster-12856.0	--	--	--	--	GO:0019028	viral capsid
Cluster-12859.0	--	--	GO:0046872	metal ion binding	--	--
Cluster-12860.0	GO:0006313	transposition, DNA-mediated	--	--	--	--
Cluster-12869.0	GO:0009073//GO:0000266//GO:0000162//GO:0006571//GO:0009094	aromatic amino acid family biosynthetic process//mitochondrial fission//tryptophan biosynthetic process//tyrosine biosynthetic process//L-phenylalanine biosynthetic process	GO:0003849	3-deoxy-7-phosphoheptulonate synthase activity	GO:0005739	mitochondrion
Cluster-12870.0	GO:0022904//GO:0006118	respiratory electron transport chain//obsolete electron transport	GO:0009055//GO:0016491	electron carrier activity//oxidoreductase activity	GO:0016020	membrane
Cluster-12879.1	GO:0006355	regulation of transcription, DNA-templated	GO:0003700	transcription factor activity, sequence-specific DNA binding	GO:0005667	transcription factor complex
Cluster-12882.0	GO:0006468	protein phosphorylation	GO:0004672//GO:0005524	protein kinase activity//ATP binding	--	--
Cluster-12883.0	GO:0006355//GO:0008544	regulation of transcription, DNA-templated//epidermis development	GO:0003700	transcription factor activity, sequence-specific DNA binding	GO:0005667//GO:0042025	transcription factor complex//host cell nucleus
Cluster-12887.0	GO:0008615//GO:0055114	pyridoxine biosynthetic process//oxidation-reduction process	GO:0004733//GO:0010181	pyridoxamine-phosphate oxidase activity//FMN binding	--	--
Cluster-12890.0	GO:0006535//GO:0042967//GO:0006534	cysteine biosynthetic process from serine//acyl-carrier-protein biosynthetic process//cysteine metabolic process	GO:0009001	serine O-acetyltransferase activity	GO:0005737	cytoplasm
Cluster-12892.0	GO:0006810	transport	--	--	--	--
Cluster-12897.0	GO:0006508	proteolysis	GO:0004190	aspartic-type endopeptidase activity	--	--
Cluster-12898.0	GO:0009405	pathogenesis	GO:0008201//GO:0005198	heparin binding//structural molecule activity	--	--
Cluster-12901.0	--	--	--	--	GO:0031224	intrinsic component of membrane
Cluster-12907.0	GO:0006784//GO:0055114	heme a biosynthetic process//oxidation-reduction process	GO:0016627	oxidoreductase activity, acting on the CH-CH group of donors	GO:0016021	integral component of membrane
Cluster-12908.1	GO:0009396//GO:2001256//GO:0046487//GO:0055114	folic acid-containing compound biosynthetic process//regulation of store-operated calcium entry//glyoxylate metabolic process//oxidation-reduction process	GO:0003824//GO:0004488	catalytic activity//methylenetetrahydrofolate dehydrogenase (NADP+) activity	GO:0030176	integral component of endoplasmic reticulum membrane
Cluster-12912.0	GO:0003333//GO:0055085//GO:0006810//GO:0006865	amino acid transmembrane transport//transmembrane transport//transport//amino acid transport	GO:0015171	amino acid transmembrane transporter activity	GO:0016020	membrane
Cluster-12916.0	GO:0006629	lipid metabolic process	GO:0016817	hydrolase activity, acting on acid anhydrides	--	--
Cluster-12918.0	--	--	GO:0016787	hydrolase activity	--	--
Cluster-1292.0	GO:0006470	protein dephosphorylation	GO:0008138	protein tyrosine/serine/threonine phosphatase activity	--	--
Cluster-12922.0	GO:0006468	protein phosphorylation	GO:0005524//GO:0004672//GO:0003676//GO:0005515	ATP binding//protein kinase activity//nucleic acid binding//protein binding	GO:0005634	nucleus
Cluster-12923.0	GO:0055085	transmembrane transport	--	--	--	--
Cluster-12924.0	GO:0008218	bioluminescence	GO:0047474	long-chain fatty acid luciferin component ligase activity	--	--
Cluster-12930.0	GO:0006357	regulation of transcription from RNA polymerase II promoter	GO:0001104//GO:0003677	RNA polymerase II transcription cofactor activity//DNA binding	GO:0016592	mediator complex
Cluster-12931.0	--	--	GO:0005515	protein binding	--	--
Cluster-12934.0	--	--	GO:0005515	protein binding	--	--
Cluster-12935.0	GO:0006355	regulation of transcription, DNA-templated	GO:0003700//GO:0043565	transcription factor activity, sequence-specific DNA binding//sequence-specific DNA binding	GO:0005667	transcription factor complex
Cluster-12939.0	GO:0055114//GO:0006633	oxidation-reduction process//fatty acid biosynthetic process	GO:0016491//GO:0005506	oxidoreductase activity//iron ion binding	--	--
Cluster-12940.0	GO:0005975//GO:0009250	carbohydrate metabolic process//glucan biosynthetic process	GO:0003824//GO:0043169//GO:0046527	catalytic activity//cation binding//glucosyltransferase activity	--	--
Cluster-12941.0	--	--	GO:0005515	protein binding	--	--
Cluster-12942.0	--	--	GO:0005515	protein binding	--	--
Cluster-12947.0	--	--	GO:0004867	serine-type endopeptidase inhibitor activity	--	--
Cluster-12950.0	GO:0055114	oxidation-reduction process	GO:0016491	oxidoreductase activity	--	--
Cluster-12951.1	GO:0042549//GO:0015979	photosystem II stabilization//photosynthesis	--	--	GO:0009523//GO:0009539	photosystem II//photosystem II reaction center
Cluster-12952.1	GO:0045947	negative regulation of translational initiation	GO:0008190	eukaryotic initiation factor 4E binding	--	--
Cluster-12952.2	GO:0007165	signal transduction	--	--	--	--
Cluster-12954.0	--	--	GO:0003677	DNA binding	--	--
Cluster-12956.0	--	--	GO:0005516//GO:0003723	calmodulin binding//RNA binding	--	--
Cluster-12958.0	GO:0006508//GO:0007165//GO:0039693	proteolysis//signal transduction//viral DNA genome replication	GO:0005509//GO:0019784//GO:0005515	calcium ion binding//NEDD8-specific protease activity//protein binding	GO:0005578	proteinaceous extracellular matrix
Cluster-1296.0	--	--	GO:0046983	protein dimerization activity	--	--
Cluster-12970.0	GO:0030261	chromosome condensation	GO:0003677	DNA binding	--	--
Cluster-12972.0	GO:0015074	DNA integration	--	--	--	--
Cluster-12973.0	--	--	GO:0005515//GO:0008270	protein binding//zinc ion binding	--	--
Cluster-12976.0	GO:0050790//GO:0007165//GO:0007186	regulation of catalytic activity//signal transduction//G-protein coupled receptor signaling pathway	GO:0003924//GO:0031683//GO:0030234//GO:0004871//GO:0019001//GO:0005525	GTPase activity//G-protein beta/gamma-subunit complex binding//enzyme regulator activity//signal transducer activity//guanyl nucleotide binding//GTP binding	--	--
Cluster-12979.0	GO:0006260//GO:0006270	DNA replication//DNA replication initiation	GO:0016787//GO:0003677//GO:0005524	hydrolase activity//DNA binding//ATP binding	GO:0005634//GO:0032040	nucleus//small-subunit processome
Cluster-1298.0	GO:0015886//GO:0017004	heme transport//cytochrome complex assembly	--	--	GO:0016021	integral component of membrane
Cluster-12981.0	--	--	GO:0005515	protein binding	--	--
Cluster-12984.0	GO:0006415//GO:0006449	translational termination//regulation of translational termination	GO:0003747	translation release factor activity	GO:0018444//GO:0005840	translation release factor complex//ribosome
Cluster-12988.0	GO:0005975	carbohydrate metabolic process	GO:0004553	hydrolase activity, hydrolyzing O-glycosyl compounds	--	--
Cluster-12990.0	GO:0006094//GO:0005982//GO:0005985//GO:0006098//GO:0006096	gluconeogenesis//starch metabolic process//sucrose metabolic process//pentose-phosphate shunt//glycolytic process	GO:0004347	glucose-6-phosphate isomerase activity	--	--
Cluster-12994.0	GO:0006570//GO:0006118//GO:0055114	tyrosine metabolic process//obsolete electron transport//oxidation-reduction process	GO:0004097	catechol oxidase activity	--	--
Cluster-12996.0	--	--	GO:0016757	transferase activity, transferring glycosyl groups	--	--
Cluster-13000.1	GO:0006887//GO:0006281//GO:0006310	exocytosis//DNA repair//DNA recombination	GO:0005524//GO:0009378	ATP binding//four-way junction helicase activity	GO:0009379//GO:0000145//GO:0005657	Holliday junction helicase complex//exocyst//replication fork
Cluster-13004.0	GO:0008152//GO:0015994//GO:0015996	metabolic process//chlorophyll metabolic process//chlorophyll catabolic process	GO:0016787//GO:0047746	hydrolase activity//chlorophyllase activity	--	--
Cluster-13010.0	GO:0006289//GO:0090266	nucleotide-excision repair//regulation of mitotic cell cycle spindle assembly checkpoint	GO:0016817//GO:0004003	hydrolase activity, acting on acid anhydrides//ATP-dependent DNA helicase activity	GO:0005657//GO:0005680//GO:0005634//GO:0000439	replication fork//anaphase-promoting complex//nucleus//core TFIIH complex
Cluster-13011.0	GO:0006810//GO:0055085	transport//transmembrane transport	GO:0005215	transporter activity	GO:0016020//GO:0016021	membrane//integral component of membrane
Cluster-13014.0	GO:0007165//GO:0019064	signal transduction//fusion of virus membrane with host plasma membrane	GO:0046789	host cell surface receptor binding	GO:0019031//GO:0009986	viral envelope//cell surface
Cluster-13015.0	GO:0006355	regulation of transcription, DNA-templated	GO:0003677//GO:0043565//GO:0003700	DNA binding//sequence-specific DNA binding//transcription factor activity, sequence-specific DNA binding	GO:0005667	transcription factor complex
Cluster-13015.1	GO:0006355	regulation of transcription, DNA-templated	GO:0003824//GO:0003700//GO:0003677//GO:0043565	catalytic activity//transcription factor activity, sequence-specific DNA binding//DNA binding//sequence-specific DNA binding	GO:0005667	transcription factor complex
Cluster-13017.0	GO:0006281//GO:0006310	DNA repair//DNA recombination	GO:0005524//GO:0043531//GO:0009378	ATP binding//ADP binding//four-way junction helicase activity	GO:0005657//GO:0009379	replication fork//Holliday junction helicase complex
Cluster-13017.2	GO:0006118	obsolete electron transport	GO:0051536//GO:0043531//GO:0009055	iron-sulfur cluster binding//ADP binding//electron carrier activity	--	--
Cluster-13019.0	--	--	GO:0046872	metal ion binding	--	--
Cluster-13020.0	--	--	GO:0005515	protein binding	--	--
Cluster-13024.0	GO:0006810//GO:0016032//GO:0019082	transport//viral process//viral protein processing	GO:0005215	transporter activity	GO:0016020	membrane
Cluster-1303.0	GO:0005975	carbohydrate metabolic process	GO:0016853//GO:0004867	isomerase activity//serine-type endopeptidase inhibitor activity	--	--
Cluster-13034.0	GO:0006260//GO:0006952	DNA replication//defense response	--	--	GO:0005634//GO:0005576//GO:0000808	nucleus//extracellular region//origin recognition complex
Cluster-13035.0	GO:0006396	RNA processing	GO:0051087	chaperone binding	GO:0071203	WASH complex
Cluster-13036.0	GO:0006836//GO:0006260//GO:0019079	neurotransmitter transport//DNA replication//viral genome replication	GO:0019905//GO:0030337	syntaxin binding//DNA polymerase processivity factor activity	GO:0042575	DNA polymerase complex
Cluster-13040.0	GO:0006468	protein phosphorylation	GO:0005524//GO:0004672	ATP binding//protein kinase activity	--	--
Cluster-13041.2	GO:0006886	intracellular protein transport	--	--	GO:0030176	integral component of endoplasmic reticulum membrane
Cluster-13045.0	GO:0000105//GO:0005975//GO:0009435//GO:0046497	histidine biosynthetic process//carbohydrate metabolic process//NAD biosynthetic process//nicotinate nucleotide metabolic process	GO:0016857//GO:0004514	racemase and epimerase activity, acting on carbohydrates and derivatives//nicotinate-nucleotide diphosphorylase (carboxylating) activity	--	--
Cluster-13048.0	GO:0009607	response to biotic stimulus	--	--	GO:0016021	integral component of membrane
Cluster-13049.0	--	--	GO:0098519	nucleotide phosphatase activity, acting on free nucleotides	--	--
Cluster-13052.0	GO:0001682//GO:0008033//GO:0051252//GO:0006396	tRNA 5'-leader removal//tRNA processing//regulation of RNA metabolic process//RNA processing	GO:0004526	ribonuclease P activity	GO:0030677	ribonuclease P complex
Cluster-13052.1	GO:0006396//GO:0001682//GO:0051252//GO:0008033//GO:0006357	RNA processing//tRNA 5'-leader removal//regulation of RNA metabolic process//tRNA processing//regulation of transcription from RNA polymerase II promoter	GO:0004526//GO:0001104	ribonuclease P activity//RNA polymerase II transcription cofactor activity	GO:0030677//GO:0016592	ribonuclease P complex//mediator complex
Cluster-13053.0	GO:0006468	protein phosphorylation	GO:0016773//GO:0005524//GO:0004672	phosphotransferase activity, alcohol group as acceptor//ATP binding//protein kinase activity	GO:0016020	membrane
Cluster-13054.0	--	--	GO:0042802	identical protein binding	--	--
Cluster-1306.0	--	--	GO:0005515	protein binding	--	--
Cluster-13060.0	GO:0007049//GO:0009372	cell cycle//quorum sensing	--	--	GO:0017053	transcriptional repressor complex
Cluster-13064.0	GO:0006508//GO:0009058	proteolysis//biosynthetic process	GO:0004185	serine-type carboxypeptidase activity	--	--
Cluster-13065.0	GO:0006468	protein phosphorylation	GO:0005524//GO:0004672	ATP binding//protein kinase activity	--	--
Cluster-13070.0	--	--	GO:0016747	transferase activity, transferring acyl groups other than amino-acyl groups	--	--
Cluster-13074.0	GO:0006448//GO:0001514	regulation of translational elongation//selenocysteine incorporation	GO:0003723//GO:0003746//GO:0005525	RNA binding//translation elongation factor activity//GTP binding	GO:0005840//GO:0005737	ribosome//cytoplasm
Cluster-13077.0	GO:0006355	regulation of transcription, DNA-templated	GO:0003700	transcription factor activity, sequence-specific DNA binding	GO:0005667	transcription factor complex
Cluster-13081.0	GO:0000160	phosphorelay signal transduction system	--	--	--	--
Cluster-13084.0	GO:0006486	protein glycosylation	GO:0016757	transferase activity, transferring glycosyl groups	--	--
Cluster-13088.0	GO:0055114	oxidation-reduction process	GO:0016491	oxidoreductase activity	--	--
Cluster-13090.0	GO:0030420	establishment of competence for transformation	GO:0003723	RNA binding	GO:0005634	nucleus
Cluster-13095.0	GO:0006508	proteolysis	GO:0008236	serine-type peptidase activity	--	--
Cluster-13097.1	GO:0015886//GO:0017004	heme transport//cytochrome complex assembly	--	--	GO:0016021	integral component of membrane
Cluster-13098.1	GO:0006308//GO:0006914//GO:0007339//GO:0006606//GO:0042381//GO:0006886	DNA catabolic process//autophagy//binding of sperm to zona pellucida//protein import into nucleus//hemolymph coagulation//intracellular protein transport	GO:0042803//GO:0008270//GO:0008134//GO:0003774//GO:0005524//GO:0008855//GO:0016887//GO:0045502	protein homodimerization activity//zinc ion binding//transcription factor binding//motor activity//ATP binding//exodeoxyribonuclease VII activity//ATPase activity//dynein binding	GO:0016459//GO:0005667//GO:0030286//GO:0009318//GO:0005801//GO:0005576//GO:0016020	myosin complex//transcription factor complex//dynein complex//exodeoxyribonuclease VII complex//cis-Golgi network//extracellular region//membrane
Cluster-13098.2	--	--	GO:0005524	ATP binding	--	--
Cluster-13109.0	--	--	GO:0005525	GTP binding	--	--
Cluster-13115.0	GO:0042967	acyl-carrier-protein biosynthetic process	GO:0008080	N-acetyltransferase activity	--	--
Cluster-13119.0	GO:0006810//GO:0009405//GO:0015833	transport//pathogenesis//peptide transport	GO:0000166//GO:0005524//GO:0046872//GO:0019871	nucleotide binding//ATP binding//metal ion binding//sodium channel inhibitor activity	GO:0042151	nematocyst
Cluster-13125.0	--	--	GO:0008270	zinc ion binding	--	--
Cluster-13127.0	--	--	GO:0051536	iron-sulfur cluster binding	GO:0005576	extracellular region
Cluster-13132.1	GO:0006278	RNA-dependent DNA replication	GO:0003964	RNA-directed DNA polymerase activity	--	--
Cluster-13132.4	GO:0006278	RNA-dependent DNA replication	GO:0003964	RNA-directed DNA polymerase activity	--	--
Cluster-13136.0	GO:0009439	cyanate metabolic process	--	--	--	--
Cluster-13137.0	GO:0005975//GO:0005982//GO:0005985	carbohydrate metabolic process//starch metabolic process//sucrose metabolic process	GO:0004650	polygalacturonase activity	--	--
Cluster-13137.2	GO:0005982//GO:0005975//GO:0005985	starch metabolic process//carbohydrate metabolic process//sucrose metabolic process	GO:0004650	polygalacturonase activity	--	--
Cluster-13137.3	GO:0005975//GO:0005982//GO:0005985	carbohydrate metabolic process//starch metabolic process//sucrose metabolic process	GO:0004650	polygalacturonase activity	--	--
Cluster-13141.0	--	--	GO:0003677	DNA binding	GO:0005882	intermediate filament
Cluster-13142.0	GO:0006412//GO:0042254	translation//ribosome biogenesis	GO:0003735	structural constituent of ribosome	GO:0005840	ribosome
Cluster-13146.0	GO:0006119//GO:0055114//GO:0006118//GO:0015992	oxidative phosphorylation//oxidation-reduction process//obsolete electron transport//proton transport	GO:0016301//GO:0043531//GO:0005524//GO:0005515//GO:0008121	kinase activity//ADP binding//ATP binding//protein binding//ubiquinol-cytochrome-c reductase activity	--	--
Cluster-13146.1	GO:0007165	signal transduction	GO:0046872//GO:0031704//GO:0008270//GO:0005179	metal ion binding//apelin receptor binding//zinc ion binding//hormone activity	--	--
Cluster-13150.2	--	--	--	--	GO:0005634	nucleus
Cluster-13150.3	--	--	--	--	GO:0005634	nucleus
Cluster-13150.4	GO:0009405	pathogenesis	GO:0005198	structural molecule activity	GO:0005634	nucleus
Cluster-13150.5	GO:0009405	pathogenesis	GO:0005198	structural molecule activity	GO:0005634	nucleus
Cluster-13150.6	GO:0048193	Golgi vesicle transport	GO:0070273	phosphatidylinositol-4-phosphate binding	GO:0005634	nucleus
Cluster-13152.0	GO:0005975	carbohydrate metabolic process	--	--	--	--
Cluster-13153.0	--	--	GO:0005515	protein binding	--	--
Cluster-13158.1	GO:0034314//GO:0030833	Arp2/3 complex-mediated actin nucleation//regulation of actin filament polymerization	--	--	GO:0005885//GO:0015629	Arp2/3 protein complex//actin cytoskeleton
Cluster-13158.2	GO:0034314//GO:0030833	Arp2/3 complex-mediated actin nucleation//regulation of actin filament polymerization	--	--	GO:0005885//GO:0015629	Arp2/3 protein complex//actin cytoskeleton
Cluster-13160.0	GO:0006821//GO:0055085	chloride transport//transmembrane transport	GO:0005247	voltage-gated chloride channel activity	GO:0016020	membrane
Cluster-13162.0	GO:0015858//GO:0006810	nucleoside transport//transport	GO:0005337//GO:0005515	nucleoside transmembrane transporter activity//protein binding	GO:0016021	integral component of membrane
Cluster-13162.1	--	--	GO:0005515	protein binding	--	--
Cluster-13164.0	GO:0006810	transport	--	--	GO:0016020	membrane
Cluster-13166.0	--	--	GO:0005516	calmodulin binding	--	--
Cluster-13169.0	GO:0006355	regulation of transcription, DNA-templated	GO:0003677	DNA binding	--	--
Cluster-13169.1	GO:0006355	regulation of transcription, DNA-templated	GO:0003677	DNA binding	--	--
Cluster-13169.2	GO:0006355	regulation of transcription, DNA-templated	GO:0003677	DNA binding	--	--
Cluster-13173.0	GO:0055114//GO:0045454	oxidation-reduction process//cell redox homeostasis	--	--	--	--
Cluster-13180.0	GO:0006457//GO:0000413	protein folding//protein peptidyl-prolyl isomerization	GO:0003755	peptidyl-prolyl cis-trans isomerase activity	--	--
Cluster-13194.0	GO:0017187	peptidyl-glutamic acid carboxylation	GO:0008488	gamma-glutamyl carboxylase activity	--	--
Cluster-13195.0	--	--	GO:0005515	protein binding	--	--
Cluster-13198.0	GO:0006813//GO:0007010	potassium ion transport//cytoskeleton organization	GO:0030955//GO:0003779//GO:0005249	potassium ion binding//actin binding//voltage-gated potassium channel activity	GO:0008076//GO:0016021	voltage-gated potassium channel complex//integral component of membrane
Cluster-13205.0	GO:0055114	oxidation-reduction process	GO:0016491//GO:0046872	oxidoreductase activity//metal ion binding	--	--
Cluster-13205.1	GO:0055114//GO:0006118	oxidation-reduction process//obsolete electron transport	GO:0046872//GO:0016491//GO:0009055//GO:0051536	metal ion binding//oxidoreductase activity//electron carrier activity//iron-sulfur cluster binding	--	--
Cluster-13208.0	GO:0006355	regulation of transcription, DNA-templated	GO:0003700	transcription factor activity, sequence-specific DNA binding	GO:0005667	transcription factor complex
Cluster-13209.1	GO:0050765	negative regulation of phagocytosis	--	--	--	--
Cluster-13210.0	GO:0019069//GO:0006213	viral capsid assembly//pyrimidine nucleoside metabolic process	GO:0016763	transferase activity, transferring pentosyl groups	GO:0046729	viral procapsid
Cluster-13211.0	GO:0042254//GO:0006412	ribosome biogenesis//translation	GO:0003735	structural constituent of ribosome	GO:0005622//GO:0005840	intracellular//ribosome
Cluster-13218.0	--	--	GO:0003676	nucleic acid binding	GO:0019028	viral capsid
Cluster-1322.0	GO:0042254//GO:0006412	ribosome biogenesis//translation	GO:0003735	structural constituent of ribosome	GO:0005840	ribosome
Cluster-13220.0	GO:0046325	negative regulation of glucose import	--	--	--	--
Cluster-13221.0	GO:0006355//GO:0006352	regulation of transcription, DNA-templated//DNA-templated transcription, initiation	GO:0016987//GO:0003677//GO:0043565//GO:0003700	sigma factor activity//DNA binding//sequence-specific DNA binding//transcription factor activity, sequence-specific DNA binding	GO:0005667	transcription factor complex
Cluster-13225.0	GO:0006260	DNA replication	GO:0003887//GO:0008270	DNA-directed DNA polymerase activity//zinc ion binding	GO:0005634//GO:0042575	nucleus//DNA polymerase complex
Cluster-13225.1	GO:0006810//GO:0006816	transport//calcium ion transport	GO:0042030//GO:0005246	ATPase inhibitor activity//calcium channel regulator activity	GO:0016020	membrane
Cluster-13226.0	--	--	GO:0005524	ATP binding	--	--
Cluster-13228.0	--	--	GO:0008270//GO:0005515	zinc ion binding//protein binding	--	--
Cluster-13232.0	GO:0055114	oxidation-reduction process	GO:0016620	oxidoreductase activity, acting on the aldehyde or oxo group of donors, NAD or NADP as acceptor	--	--
Cluster-13233.0	--	--	GO:0003677	DNA binding	--	--
Cluster-13237.0	--	--	GO:0003677	DNA binding	--	--
Cluster-13240.0	GO:0006468	protein phosphorylation	GO:0004672//GO:0005524	protein kinase activity//ATP binding	--	--
Cluster-13243.0	GO:0006351//GO:0006355//GO:0006352//GO:0006206//GO:0006144	transcription, DNA-templated//regulation of transcription, DNA-templated//DNA-templated transcription, initiation//pyrimidine nucleobase metabolic process//purine nucleobase metabolic process	GO:0003677//GO:0003700//GO:0016987//GO:0003899	DNA binding//transcription factor activity, sequence-specific DNA binding//sigma factor activity//DNA-directed RNA polymerase activity	GO:0005667//GO:0005730	transcription factor complex//nucleolus
Cluster-13246.0	--	--	--	--	GO:0016020	membrane
Cluster-13248.0	GO:0015979	photosynthesis	GO:0005509	calcium ion binding	GO:0019898//GO:0009654//GO:0009523	extrinsic component of membrane//photosystem II oxygen evolving complex//photosystem II
Cluster-13249.0	GO:0006412//GO:0042254	translation//ribosome biogenesis	GO:0003735	structural constituent of ribosome	GO:0005840//GO:0005622	ribosome//intracellular
Cluster-13255.0	GO:0055114	oxidation-reduction process	GO:0016491	oxidoreductase activity	--	--
Cluster-13255.1	GO:0055114	oxidation-reduction process	GO:0016491	oxidoreductase activity	--	--
Cluster-13258.0	GO:0006629//GO:0055114	lipid metabolic process//oxidation-reduction process	GO:0016705//GO:0020037//GO:0005506	oxidoreductase activity, acting on paired donors, with incorporation or reduction of molecular oxygen//heme binding//iron ion binding	--	--
Cluster-13259.1	GO:0009058//GO:0006520	biosynthetic process//cellular amino acid metabolic process	GO:0016829//GO:0030170	lyase activity//pyridoxal phosphate binding	--	--
Cluster-13261.0	GO:0006804//GO:0055114//GO:0006979	obsolete peroxidase reaction//oxidation-reduction process//response to oxidative stress	GO:0020037//GO:0004601	heme binding//peroxidase activity	--	--
Cluster-13264.0	GO:0055114	oxidation-reduction process	GO:0016702	oxidoreductase activity, acting on single donors with incorporation of molecular oxygen, incorporation of two atoms of oxygen	--	--
Cluster-13264.1	GO:0055114	oxidation-reduction process	GO:0016702	oxidoreductase activity, acting on single donors with incorporation of molecular oxygen, incorporation of two atoms of oxygen	--	--
Cluster-13270.0	GO:0006950	response to stress	--	--	GO:0016021	integral component of membrane
Cluster-13272.0	GO:0030150//GO:0019069	protein import into mitochondrial matrix//viral capsid assembly	GO:0046872	metal ion binding	GO:0005744//GO:0042025	mitochondrial inner membrane presequence translocase complex//host cell nucleus
Cluster-13275.0	GO:0006814//GO:0006813	sodium ion transport//potassium ion transport	--	--	GO:0005890	sodium:potassium-exchanging ATPase complex
Cluster-13278.0	--	--	GO:0008270	zinc ion binding	--	--
Cluster-13278.1	GO:0009405	pathogenesis	GO:0005198//GO:0008270	structural molecule activity//zinc ion binding	--	--
Cluster-13283.0	GO:0042254//GO:0006412	ribosome biogenesis//translation	GO:0003735	structural constituent of ribosome	GO:0005840//GO:0005622	ribosome//intracellular
Cluster-13283.1	GO:0042254//GO:0006412	ribosome biogenesis//translation	GO:0003735	structural constituent of ribosome	GO:0005622//GO:0005840	intracellular//ribosome
Cluster-13284.0	--	--	GO:0008270//GO:0046872	zinc ion binding//metal ion binding	--	--
Cluster-13286.1	--	--	GO:0042578	phosphoric ester hydrolase activity	--	--
Cluster-13287.0	--	--	GO:0003677//GO:0005515	DNA binding//protein binding	--	--
Cluster-1329.0	GO:0055114	oxidation-reduction process	GO:0004499//GO:0050661//GO:0050660	N,N-dimethylaniline monooxygenase activity//NADP binding//flavin adenine dinucleotide binding	--	--
Cluster-13291.0	--	--	GO:0030570	pectate lyase activity	--	--
Cluster-13292.0	GO:0045892	negative regulation of transcription, DNA-templated	--	--	--	--
Cluster-13298.0	GO:0006511	ubiquitin-dependent protein catabolic process	--	--	--	--
Cluster-13299.0	GO:0009405	pathogenesis	GO:0019865	immunoglobulin binding	GO:0019814	immunoglobulin complex
Cluster-1330.0	GO:0015074	DNA integration	--	--	GO:0005886	plasma membrane
Cluster-13300.2	GO:0005985//GO:0005982//GO:0009117	sucrose metabolic process//starch metabolic process//nucleotide metabolic process	GO:0048040	UDP-glucuronate decarboxylase activity	--	--
Cluster-13305.1	--	--	GO:0005524//GO:0003824	ATP binding//catalytic activity	--	--
Cluster-13305.2	--	--	GO:0003824	catalytic activity	--	--
Cluster-13309.0	GO:0006508	proteolysis	GO:0004222	metalloendopeptidase activity	--	--
Cluster-1331.0	GO:0007155//GO:0055114	cell adhesion//oxidation-reduction process	GO:0016620//GO:0005515	oxidoreductase activity, acting on the aldehyde or oxo group of donors, NAD or NADP as acceptor//protein binding	GO:0005618	cell wall
Cluster-13315.1	GO:0006355	regulation of transcription, DNA-templated	GO:0003700	transcription factor activity, sequence-specific DNA binding	GO:0005667	transcription factor complex
Cluster-13315.3	GO:0006355//GO:0055114//GO:0006537	regulation of transcription, DNA-templated//oxidation-reduction process//glutamate biosynthetic process	GO:0016638//GO:0003700//GO:0015930	oxidoreductase activity, acting on the CH-NH2 group of donors//transcription factor activity, sequence-specific DNA binding//glutamate synthase activity	GO:0005667	transcription factor complex
Cluster-13315.4	GO:0006355	regulation of transcription, DNA-templated	GO:0003700	transcription factor activity, sequence-specific DNA binding	GO:0005667	transcription factor complex
Cluster-13315.5	GO:0006355	regulation of transcription, DNA-templated	GO:0003700	transcription factor activity, sequence-specific DNA binding	GO:0005667	transcription factor complex
Cluster-13316.0	GO:0007049	cell cycle	--	--	--	--
Cluster-13318.0	GO:0044030	regulation of DNA methylation	--	--	GO:0005634	nucleus
Cluster-13320.0	GO:0008152	metabolic process	GO:0016758	transferase activity, transferring hexosyl groups	--	--
Cluster-13320.1	GO:0008152	metabolic process	GO:0003676//GO:0016758	nucleic acid binding//transferase activity, transferring hexosyl groups	--	--
Cluster-13321.1	GO:0006260	DNA replication	GO:0003677	DNA binding	GO:0005664	nuclear origin of replication recognition complex
Cluster-13324.0	GO:0015074	DNA integration	GO:0008270	zinc ion binding	--	--
Cluster-13324.1	GO:0051252	regulation of RNA metabolic process	GO:0004523//GO:0003676	RNA-DNA hybrid ribonuclease activity//nucleic acid binding	--	--
Cluster-13324.2	GO:0006144//GO:0006171	purine nucleobase metabolic process//cAMP biosynthetic process	GO:0004016	adenylate cyclase activity	--	--
Cluster-13324.3	GO:0051252	regulation of RNA metabolic process	GO:0003676//GO:0004523	nucleic acid binding//RNA-DNA hybrid ribonuclease activity	--	--
Cluster-13325.0	GO:0006464//GO:0006412//GO:0042254	cellular protein modification process//translation//ribosome biogenesis	GO:0016151//GO:0051536//GO:0003735	nickel cation binding//iron-sulfur cluster binding//structural constituent of ribosome	GO:0005840//GO:0005622	ribosome//intracellular
Cluster-13327.0	GO:0006468	protein phosphorylation	GO:0004672//GO:0005524//GO:0016773	protein kinase activity//ATP binding//phosphotransferase activity, alcohol group as acceptor	GO:0016020	membrane
Cluster-13330.0	GO:0000917//GO:0007049//GO:0043093//GO:0006355//GO:0006260	barrier septum assembly//cell cycle//FtsZ-dependent cytokinesis//regulation of transcription, DNA-templated//DNA replication	GO:0043565//GO:0003700	sequence-specific DNA binding//transcription factor activity, sequence-specific DNA binding	GO:0005815//GO:0005737//GO:0005667//GO:0016021	microtubule organizing center//cytoplasm//transcription factor complex//integral component of membrane
Cluster-13331.0	--	--	GO:0003677	DNA binding	GO:0005634	nucleus
Cluster-13335.0	GO:0009236//GO:0015994	cobalamin biosynthetic process//chlorophyll metabolic process	GO:0016993//GO:0046983	precorrin-8X methylmutase activity//protein dimerization activity	--	--
Cluster-13340.0	GO:0007018//GO:0007017	microtubule-based movement//microtubule-based process	GO:0005524//GO:0003777//GO:0008017	ATP binding//microtubule motor activity//microtubule binding	GO:0005874//GO:0045298	microtubule//tubulin complex
Cluster-13341.0	--	--	GO:0005515	protein binding	--	--
Cluster-13341.1	GO:0006468	protein phosphorylation	GO:0004672//GO:0005524	protein kinase activity//ATP binding	--	--
Cluster-13343.0	--	--	GO:0042802//GO:0003677	identical protein binding//DNA binding	--	--
Cluster-13343.1	--	--	--	--	GO:0031225	anchored component of membrane
Cluster-13343.3	GO:0019087//GO:0006508	transformation of host cell by virus//proteolysis	GO:0042802//GO:0005515//GO:0008236	identical protein binding//protein binding//serine-type peptidase activity	--	--
Cluster-13344.0	GO:0006412//GO:0042254//GO:0006629	translation//ribosome biogenesis//lipid metabolic process	GO:0003735//GO:0016491	structural constituent of ribosome//oxidoreductase activity	GO:0005622//GO:0005840	intracellular//ribosome
Cluster-13347.0	GO:0019058	viral life cycle	GO:0003723	RNA binding	GO:0019031	viral envelope
Cluster-13351.0	GO:0006508//GO:0006144	proteolysis//purine nucleobase metabolic process	GO:0017111//GO:0003968//GO:0004197//GO:0016817	nucleoside-triphosphatase activity//RNA-directed RNA polymerase activity//cysteine-type endopeptidase activity//hydrolase activity, acting on acid anhydrides	GO:0031379	RNA-directed RNA polymerase complex
Cluster-13351.1	GO:0018342//GO:0006508//GO:0006144//GO:0008152	protein prenylation//proteolysis//purine nucleobase metabolic process//metabolic process	GO:0017111//GO:0016491//GO:0003968//GO:0008318//GO:0016817//GO:0004197	nucleoside-triphosphatase activity//oxidoreductase activity//RNA-directed RNA polymerase activity//protein prenyltransferase activity//hydrolase activity, acting on acid anhydrides//cysteine-type endopeptidase activity	GO:0031379	RNA-directed RNA polymerase complex
Cluster-13351.2	GO:0006508//GO:0006144//GO:0008152	proteolysis//purine nucleobase metabolic process//metabolic process	GO:0017111//GO:0016491//GO:0003968//GO:0016817//GO:0004197	nucleoside-triphosphatase activity//oxidoreductase activity//RNA-directed RNA polymerase activity//hydrolase activity, acting on acid anhydrides//cysteine-type endopeptidase activity	GO:0031379	RNA-directed RNA polymerase complex
Cluster-13351.3	GO:0008152//GO:0006508//GO:0006144	metabolic process//proteolysis//purine nucleobase metabolic process	GO:0017111//GO:0003968//GO:0016491//GO:0004197//GO:0016817	nucleoside-triphosphatase activity//RNA-directed RNA polymerase activity//oxidoreductase activity//cysteine-type endopeptidase activity//hydrolase activity, acting on acid anhydrides	GO:0031379	RNA-directed RNA polymerase complex
Cluster-13352.0	GO:0006433//GO:0042254//GO:0006525//GO:0006412//GO:0006560//GO:0006355	prolyl-tRNA aminoacylation//ribosome biogenesis//arginine metabolic process//translation//proline metabolic process//regulation of transcription, DNA-templated	GO:0042393//GO:0003735//GO:0004827//GO:0000166//GO:0005524	histone binding//structural constituent of ribosome//proline-tRNA ligase activity//nucleotide binding//ATP binding	GO:0005840//GO:0005622//GO:0005737	ribosome//intracellular//cytoplasm
Cluster-13352.1	--	--	GO:0003677	DNA binding	--	--
Cluster-13353.0	--	--	GO:0046983	protein dimerization activity	--	--
Cluster-13354.0	GO:0006412//GO:0042254	translation//ribosome biogenesis	GO:0003735	structural constituent of ribosome	GO:0005622//GO:0005840//GO:0019028	intracellular//ribosome//viral capsid
Cluster-13355.0	--	--	--	--	GO:0019028	viral capsid
Cluster-13359.0	GO:0009225//GO:0055114//GO:0009117//GO:0006801//GO:0006012//GO:0009103//GO:0006950	nucleotide-sugar metabolic process//oxidation-reduction process//nucleotide metabolic process//superoxide metabolic process//galactose metabolic process//lipopolysaccharide biosynthetic process//response to stress	GO:0004784//GO:0046872//GO:0003978	superoxide dismutase activity//metal ion binding//UDP-glucose 4-epimerase activity	--	--
Cluster-13359.1	GO:0006012//GO:0009103//GO:0006950//GO:0009117//GO:0006801//GO:0009225//GO:0055114	galactose metabolic process//lipopolysaccharide biosynthetic process//response to stress//nucleotide metabolic process//superoxide metabolic process//nucleotide-sugar metabolic process//oxidation-reduction process	GO:0046872//GO:0003978//GO:0004784	metal ion binding//UDP-glucose 4-epimerase activity//superoxide dismutase activity	--	--
Cluster-13364.0	GO:0006355//GO:0051382//GO:0007049	regulation of transcription, DNA-templated//kinetochore assembly//cell cycle	GO:0005524//GO:0003700//GO:0005515//GO:0003774	ATP binding//transcription factor activity, sequence-specific DNA binding//protein binding//motor activity	GO:0005667//GO:0016459//GO:0000776//GO:0005815	transcription factor complex//myosin complex//kinetochore//microtubule organizing center
Cluster-13364.1	GO:0007049//GO:0051382//GO:0006355	cell cycle//kinetochore assembly//regulation of transcription, DNA-templated	GO:0005515//GO:0003700	protein binding//transcription factor activity, sequence-specific DNA binding	GO:0000776//GO:0005815//GO:0005667	kinetochore//microtubule organizing center//transcription factor complex
Cluster-13365.0	GO:0055114//GO:0006260//GO:0006206	oxidation-reduction process//DNA replication//pyrimidine nucleobase metabolic process	GO:0016491//GO:0008998	oxidoreductase activity//ribonucleoside-triphosphate reductase activity	--	--
Cluster-13369.0	GO:0006308//GO:0006397//GO:0051252//GO:0031110//GO:0006886	DNA catabolic process//mRNA processing//regulation of RNA metabolic process//regulation of microtubule polymerization or depolymerization//intracellular protein transport	GO:0004540//GO:0008855	ribonuclease activity//exodeoxyribonuclease VII activity	GO:0016021//GO:0005741//GO:0009318	integral component of membrane//mitochondrial outer membrane//exodeoxyribonuclease VII complex
Cluster-13372.0	GO:0006310	DNA recombination	GO:0003677	DNA binding	--	--
Cluster-13372.1	--	--	GO:0005506	iron ion binding	--	--
Cluster-13374.0	GO:0007165	signal transduction	GO:0005179	hormone activity	GO:0005576	extracellular region
Cluster-13374.1	GO:0007165	signal transduction	GO:0005179	hormone activity	GO:0005576	extracellular region
Cluster-13376.0	GO:0000413//GO:0006457	protein peptidyl-prolyl isomerization//protein folding	GO:0003755	peptidyl-prolyl cis-trans isomerase activity	--	--
Cluster-13378.0	--	--	GO:0003729	mRNA binding	--	--
Cluster-1338.0	GO:0055114	oxidation-reduction process	GO:0005506//GO:0016705//GO:0020037	iron ion binding//oxidoreductase activity, acting on paired donors, with incorporation or reduction of molecular oxygen//heme binding	--	--
Cluster-13387.0	--	--	GO:0050840	extracellular matrix binding	GO:0005576	extracellular region
Cluster-13388.0	GO:0006468	protein phosphorylation	GO:0004672	protein kinase activity	--	--
Cluster-13388.2	GO:0006468	protein phosphorylation	GO:0005524//GO:0004672//GO:0005515	ATP binding//protein kinase activity//protein binding	--	--
Cluster-13391.0	GO:0007165//GO:0055114	signal transduction//oxidation-reduction process	GO:0005509//GO:0051287	calcium ion binding//NAD binding	GO:0005578	proteinaceous extracellular matrix
Cluster-13396.0	GO:0006355	regulation of transcription, DNA-templated	GO:0003677	DNA binding	GO:0016021	integral component of membrane
Cluster-13397.0	GO:0042254//GO:0006412	ribosome biogenesis//translation	GO:0003735	structural constituent of ribosome	GO:0005840//GO:0005622	ribosome//intracellular
Cluster-13399.0	GO:0006298	mismatch repair	GO:0005524//GO:0030983	ATP binding//mismatched DNA binding	--	--
Cluster-1340.1	GO:0015074	DNA integration	GO:0008270//GO:0003676	zinc ion binding//nucleic acid binding	--	--
Cluster-13401.0	GO:0008152	metabolic process	GO:0003824	catalytic activity	--	--
Cluster-13401.1	GO:0006744//GO:0006120//GO:0006814//GO:0006118//GO:0015992	ubiquinone biosynthetic process//mitochondrial electron transport, NADH to ubiquinone//sodium ion transport//obsolete electron transport//proton transport	GO:0008137//GO:0008270//GO:0003954//GO:0003676	NADH dehydrogenase (ubiquinone) activity//zinc ion binding//NADH dehydrogenase activity//nucleic acid binding	GO:0005739	mitochondrion
Cluster-13401.10	GO:0005975	carbohydrate metabolic process	GO:0016773//GO:0005515	phosphotransferase activity, alcohol group as acceptor//protein binding	--	--
Cluster-13401.3	GO:0006090//GO:0006108//GO:0006099//GO:0008152//GO:0015976//GO:0055114	pyruvate metabolic process//malate metabolic process//tricarboxylic acid cycle//metabolic process//carbon utilization//oxidation-reduction process	GO:0016757//GO:0004471//GO:0003824//GO:0051287	transferase activity, transferring glycosyl groups//malate dehydrogenase (decarboxylating) (NAD+) activity//catalytic activity//NAD binding	--	--
Cluster-13401.4	GO:0008152	metabolic process	GO:0003824	catalytic activity	--	--
Cluster-13401.5	GO:0005975	carbohydrate metabolic process	GO:0005515//GO:0016773	protein binding//phosphotransferase activity, alcohol group as acceptor	--	--
Cluster-13401.6	GO:0005975	carbohydrate metabolic process	GO:0005515//GO:0016773	protein binding//phosphotransferase activity, alcohol group as acceptor	--	--
Cluster-13403.0	GO:0055114	oxidation-reduction process	GO:0046872//GO:0016491	metal ion binding//oxidoreductase activity	--	--
Cluster-13411.0	--	--	GO:0005525	GTP binding	--	--
Cluster-13412.0	GO:0055085	transmembrane transport	GO:0022857	transmembrane transporter activity	GO:0016021	integral component of membrane
Cluster-13413.0	--	--	GO:0005516//GO:0008270	calmodulin binding//zinc ion binding	GO:0031514	motile cilium
Cluster-13413.1	GO:0007165	signal transduction	GO:0005516//GO:0005509//GO:0008270	calmodulin binding//calcium ion binding//zinc ion binding	GO:0005578//GO:0031514	proteinaceous extracellular matrix//motile cilium
Cluster-13413.2	GO:0006813//GO:0007165	potassium ion transport//signal transduction	GO:0005516//GO:0015269//GO:0005509	calmodulin binding//calcium-activated potassium channel activity//calcium ion binding	GO:0016021//GO:0005578//GO:0031514	integral component of membrane//proteinaceous extracellular matrix//motile cilium
Cluster-13413.3	GO:0006813	potassium ion transport	GO:0015269//GO:0005516	calcium-activated potassium channel activity//calmodulin binding	GO:0016021//GO:0031514	integral component of membrane//motile cilium
Cluster-13413.4	--	--	GO:0005509	calcium ion binding	--	--
Cluster-13413.5	GO:0007165//GO:0006813	signal transduction//potassium ion transport	GO:0005516//GO:0015269//GO:0005509	calmodulin binding//calcium-activated potassium channel activity//calcium ion binding	GO:0005578//GO:0031514//GO:0016021	proteinaceous extracellular matrix//motile cilium//integral component of membrane
Cluster-13413.6	--	--	GO:0005509	calcium ion binding	--	--
Cluster-13415.0	GO:0008152	metabolic process	GO:0003824	catalytic activity	--	--
Cluster-13419.0	--	--	GO:0016787	hydrolase activity	--	--
Cluster-1342.0	GO:0015074	DNA integration	--	--	--	--
Cluster-13422.0	--	--	GO:0016887//GO:0043531//GO:0005524	ATPase activity//ADP binding//ATP binding	--	--
Cluster-1343.0	--	--	GO:0030247	polysaccharide binding	--	--
Cluster-13433.0	GO:0008152	metabolic process	GO:0016758	transferase activity, transferring hexosyl groups	--	--
Cluster-13435.0	GO:0006144//GO:0046034	purine nucleobase metabolic process//ATP metabolic process	GO:0004017	adenylate kinase activity	--	--
Cluster-13438.0	--	--	GO:0004869	cysteine-type endopeptidase inhibitor activity	--	--
Cluster-13441.0	--	--	--	--	GO:0016021	integral component of membrane
Cluster-13441.1	GO:0006687//GO:0019491	glycosphingolipid metabolic process//ectoine biosynthetic process	GO:0033990//GO:0050290	ectoine synthase activity//sphingomyelin phosphodiesterase D activity	--	--
Cluster-13446.0	GO:0006412//GO:0042254//GO:0016052//GO:0005975	translation//ribosome biogenesis//carbohydrate catabolic process//carbohydrate metabolic process	GO:0003735//GO:0004553//GO:0030246	structural constituent of ribosome//hydrolase activity, hydrolyzing O-glycosyl compounds//carbohydrate binding	GO:0005840	ribosome
Cluster-13446.1	--	--	GO:0001848	complement binding	GO:0005615	extracellular space
Cluster-13452.0	--	--	GO:0051539	4 iron, 4 sulfur cluster binding	--	--
Cluster-13456.0	GO:0006511//GO:0007275	ubiquitin-dependent protein catabolic process//multicellular organismal development	--	--	GO:0005634	nucleus
Cluster-13457.0	GO:0006468	protein phosphorylation	GO:0005524//GO:0004672	ATP binding//protein kinase activity	--	--
Cluster-1346.0	GO:0042254//GO:0006412	ribosome biogenesis//translation	GO:0003735	structural constituent of ribosome	GO:0005840//GO:0005622	ribosome//intracellular
Cluster-13463.0	GO:0005975	carbohydrate metabolic process	GO:0004553	hydrolase activity, hydrolyzing O-glycosyl compounds	--	--
Cluster-13465.0	--	--	GO:0005509	calcium ion binding	--	--
Cluster-13470.0	GO:0005975//GO:0030259	carbohydrate metabolic process//lipid glycosylation	GO:0016758	transferase activity, transferring hexosyl groups	--	--
Cluster-13470.1	GO:0008152	metabolic process	GO:0016758	transferase activity, transferring hexosyl groups	--	--
Cluster-13470.2	GO:0008152	metabolic process	GO:0016758	transferase activity, transferring hexosyl groups	--	--
Cluster-13479.0	--	--	GO:0003677	DNA binding	GO:0019031	viral envelope
Cluster-13496.0	--	--	GO:0008270//GO:0005515	zinc ion binding//protein binding	--	--
Cluster-13498.0	GO:0006813//GO:0007010	potassium ion transport//cytoskeleton organization	GO:0005249//GO:0030955//GO:0003779	voltage-gated potassium channel activity//potassium ion binding//actin binding	GO:0016021//GO:0008076	integral component of membrane//voltage-gated potassium channel complex
Cluster-1350.0	GO:0016310//GO:0009069//GO:0006858	phosphorylation//serine family amino acid metabolic process//extracellular transport	GO:0004674	protein serine/threonine kinase activity	--	--
Cluster-13500.0	--	--	GO:0005515	protein binding	--	--
Cluster-13509.0	--	--	GO:0008270//GO:0005515//GO:0046872	zinc ion binding//protein binding//metal ion binding	--	--
Cluster-13515.0	GO:0006813	potassium ion transport	GO:0005249//GO:0051015//GO:0030955//GO:0030674	voltage-gated potassium channel activity//actin filament binding//potassium ion binding//protein binding, bridging	GO:0016021//GO:0008076	integral component of membrane//voltage-gated potassium channel complex
Cluster-13515.1	GO:0005975	carbohydrate metabolic process	GO:0004553	hydrolase activity, hydrolyzing O-glycosyl compounds	--	--
Cluster-13515.3	GO:0005975//GO:0006813	carbohydrate metabolic process//potassium ion transport	GO:0030674//GO:0004553//GO:0051015//GO:0030955//GO:0005249	protein binding, bridging//hydrolase activity, hydrolyzing O-glycosyl compounds//actin filament binding//potassium ion binding//voltage-gated potassium channel activity	GO:0008076//GO:0016021	voltage-gated potassium channel complex//integral component of membrane
Cluster-13520.0	--	--	GO:0008270//GO:0005515	zinc ion binding//protein binding	--	--
Cluster-13522.0	GO:0006850	mitochondrial pyruvate transport	GO:0005507	copper ion binding	GO:0019028//GO:0005743	viral capsid//mitochondrial inner membrane
Cluster-13523.0	GO:0009607//GO:0006952	response to biotic stimulus//defense response	--	--	--	--
Cluster-13527.0	GO:0016192	vesicle-mediated transport	--	--	GO:0016021	integral component of membrane
Cluster-1353.0	--	--	GO:0005094	Rho GDP-dissociation inhibitor activity	GO:0005737	cytoplasm
Cluster-13531.0	GO:0006260	DNA replication	GO:0003677	DNA binding	GO:0005634	nucleus
Cluster-13532.0	GO:0042254//GO:0006412	ribosome biogenesis//translation	GO:0003723//GO:0003735	RNA binding//structural constituent of ribosome	GO:0005840	ribosome
Cluster-13533.0	GO:0008654	phospholipid biosynthetic process	GO:0016780	phosphotransferase activity, for other substituted phosphate groups	GO:0016020	membrane
Cluster-13534.0	GO:0006897//GO:0007015//GO:0006468	endocytosis//actin filament organization//protein phosphorylation	GO:0004715//GO:0005524	non-membrane spanning protein tyrosine kinase activity//ATP binding	--	--
Cluster-13539.0	GO:0007034	vacuolar transport	--	--	--	--
Cluster-13541.0	GO:0006118	obsolete electron transport	GO:0009055	electron carrier activity	GO:0016020	membrane
Cluster-13542.0	GO:0055114	oxidation-reduction process	--	--	GO:0005737	cytoplasm
Cluster-13543.0	GO:0006144//GO:0006508	purine nucleobase metabolic process//proteolysis	GO:0004197//GO:0016817//GO:0003968//GO:0017111	cysteine-type endopeptidase activity//hydrolase activity, acting on acid anhydrides//RNA-directed RNA polymerase activity//nucleoside-triphosphatase activity	GO:0031379	RNA-directed RNA polymerase complex
Cluster-13544.0	GO:0006412//GO:0042254	translation//ribosome biogenesis	GO:0003735	structural constituent of ribosome	GO:0005622//GO:0005840	intracellular//ribosome
Cluster-13549.1	GO:0006355	regulation of transcription, DNA-templated	GO:0003677	DNA binding	--	--
Cluster-1355.0	--	--	GO:0004859	phospholipase inhibitor activity	GO:0005576	extracellular region
Cluster-13555.0	GO:0008152	metabolic process	GO:0016597	amino acid binding	--	--
Cluster-13564.0	GO:0006817	phosphate ion transport	--	--	--	--
Cluster-13566.0	GO:0009733	response to auxin	--	--	--	--
Cluster-13567.0	--	--	GO:0008270//GO:0003676	zinc ion binding//nucleic acid binding	--	--
Cluster-13569.0	GO:0006355//GO:0007304	regulation of transcription, DNA-templated//chorion-containing eggshell formation	GO:0005213//GO:0003700	structural constituent of chorion//transcription factor activity, sequence-specific DNA binding	GO:0005576//GO:0005667//GO:0042600	extracellular region//transcription factor complex//chorion
Cluster-13572.0	GO:0055114	oxidation-reduction process	GO:0016491//GO:0005507	oxidoreductase activity//copper ion binding	--	--
Cluster-13575.0	GO:0002949//GO:0007186//GO:0007264//GO:0007165	tRNA threonylcarbamoyladenosine modification//G-protein coupled receptor signaling pathway//small GTPase mediated signal transduction//signal transduction	GO:0019001//GO:0005525//GO:0003724//GO:0003723//GO:0031683//GO:0003924//GO:0004871	guanyl nucleotide binding//GTP binding//RNA helicase activity//RNA binding//G-protein beta/gamma-subunit complex binding//GTPase activity//signal transducer activity	--	--
Cluster-13576.0	GO:0006412//GO:0042254	translation//ribosome biogenesis	GO:0003735	structural constituent of ribosome	GO:0005739//GO:0005840	mitochondrion//ribosome
Cluster-13578.0	GO:0005975	carbohydrate metabolic process	GO:0030246	carbohydrate binding	--	--
Cluster-13586.0	GO:0055114	oxidation-reduction process	GO:0050660//GO:0050661//GO:0016491//GO:0004499	flavin adenine dinucleotide binding//NADP binding//oxidoreductase activity//N,N-dimethylaniline monooxygenase activity	--	--
Cluster-13587.0	GO:0055114//GO:0015979	oxidation-reduction process//photosynthesis	GO:0005506//GO:0016705//GO:0020037//GO:0005509	iron ion binding//oxidoreductase activity, acting on paired donors, with incorporation or reduction of molecular oxygen//heme binding//calcium ion binding	GO:0019898//GO:0009654//GO:0009523	extrinsic component of membrane//photosystem II oxygen evolving complex//photosystem II
Cluster-13592.0	GO:0015979	photosynthesis	GO:0005516	calmodulin binding	GO:0009522//GO:0042651	photosystem I//thylakoid membrane
Cluster-13601.0	GO:0055114	oxidation-reduction process	GO:0030151//GO:0016491	molybdenum ion binding//oxidoreductase activity	GO:0005576	extracellular region
Cluster-13606.1	GO:0007165//GO:0006417	signal transduction//regulation of translation	GO:0045182//GO:0005515	translation regulator activity//protein binding	--	--
Cluster-13606.2	GO:0006417	regulation of translation	GO:0045182//GO:0005515	translation regulator activity//protein binding	--	--
Cluster-1361.0	--	--	--	--	GO:0005886//GO:0016021	plasma membrane//integral component of membrane
Cluster-13610.0	GO:0006885//GO:0055085//GO:0006812	regulation of pH//transmembrane transport//cation transport	GO:0015299	solute:proton antiporter activity	GO:0016021	integral component of membrane
Cluster-13612.0	--	--	GO:0016301	kinase activity	--	--
Cluster-1362.0	GO:0019079//GO:0055114	viral genome replication//oxidation-reduction process	GO:0020037//GO:0016705//GO:0005506	heme binding//oxidoreductase activity, acting on paired donors, with incorporation or reduction of molecular oxygen//iron ion binding	--	--
Cluster-1362.1	GO:0055114	oxidation-reduction process	GO:0020037//GO:0016705//GO:0005506	heme binding//oxidoreductase activity, acting on paired donors, with incorporation or reduction of molecular oxygen//iron ion binding	--	--
Cluster-13620.0	GO:0016567	protein ubiquitination	GO:0008270//GO:0004842//GO:0046872//GO:0005515	zinc ion binding//ubiquitin-protein transferase activity//metal ion binding//protein binding	GO:0005680	anaphase-promoting complex
Cluster-13625.0	--	--	GO:0005515//GO:0005198	protein binding//structural molecule activity	--	--
Cluster-13627.0	--	--	GO:0005515	protein binding	--	--
Cluster-13630.0	GO:0009405	pathogenesis	GO:0045735	nutrient reservoir activity	--	--
Cluster-13632.0	--	--	GO:0016887//GO:0005524//GO:0043531	ATPase activity//ATP binding//ADP binding	--	--
Cluster-13633.0	--	--	--	--	GO:0005576	extracellular region
Cluster-13639.0	GO:0006357	regulation of transcription from RNA polymerase II promoter	GO:0001104	RNA polymerase II transcription cofactor activity	GO:0016592	mediator complex
Cluster-1364.0	GO:0016310//GO:0000160//GO:0007165	phosphorylation//phosphorelay signal transduction system//signal transduction	GO:0000155	phosphorelay sensor kinase activity	GO:0009365	protein histidine kinase complex
Cluster-13644.0	GO:0045454	cell redox homeostasis	--	--	--	--
Cluster-13652.0	GO:0051716	cellular response to stimulus	--	--	GO:0046658	anchored component of plasma membrane
Cluster-13657.0	GO:0006468	protein phosphorylation	GO:0005524//GO:0004672	ATP binding//protein kinase activity	--	--
Cluster-13657.1	GO:0006468	protein phosphorylation	GO:0004672//GO:0005524	protein kinase activity//ATP binding	--	--
Cluster-13658.0	--	--	GO:0046872	metal ion binding	--	--
Cluster-13659.0	GO:0006952//GO:0009607	defense response//response to biotic stimulus	GO:0016765	transferase activity, transferring alkyl or aryl (other than methyl) groups	--	--
Cluster-13664.0	GO:0006886//GO:0016192	intracellular protein transport//vesicle-mediated transport	--	--	GO:0030117	membrane coat
Cluster-13664.1	GO:0016192//GO:0006886	vesicle-mediated transport//intracellular protein transport	GO:0005515	protein binding	GO:0030117	membrane coat
Cluster-13666.0	--	--	--	--	GO:0005739	mitochondrion
Cluster-13675.0	GO:0015693	magnesium ion transport	GO:0015095	magnesium ion transmembrane transporter activity	GO:0016021//GO:0016020	integral component of membrane//membrane
Cluster-13677.0	GO:0006508//GO:0055114	proteolysis//oxidation-reduction process	GO:0008270//GO:0003676//GO:0047134//GO:0004190	zinc ion binding//nucleic acid binding//protein-disulfide reductase activity//aspartic-type endopeptidase activity	--	--
Cluster-1368.0	--	--	GO:0008270	zinc ion binding	--	--
Cluster-13689.0	--	--	GO:0005515//GO:0003676	protein binding//nucleic acid binding	GO:0005634	nucleus
Cluster-13690.0	GO:0005985//GO:0005982//GO:0006075	sucrose metabolic process//starch metabolic process//(1->3)-beta-D-glucan biosynthetic process	GO:0003843	1,3-beta-D-glucan synthase activity	GO:0016020//GO:0000148	membrane//1,3-beta-D-glucan synthase complex
Cluster-13691.0	GO:0006357	regulation of transcription from RNA polymerase II promoter	GO:0001104	RNA polymerase II transcription cofactor activity	GO:0016592	mediator complex
Cluster-13695.0	--	--	GO:0003723//GO:0008270	RNA binding//zinc ion binding	--	--
Cluster-137.0	--	--	GO:0005509	calcium ion binding	--	--
Cluster-137.1	--	--	GO:0005509	calcium ion binding	--	--
Cluster-13702.0	GO:0009086//GO:0008652	methionine biosynthetic process//cellular amino acid biosynthetic process	GO:0008270//GO:0003871	zinc ion binding//5-methyltetrahydropteroyltriglutamate-homocysteine S-methyltransferase activity	--	--
Cluster-13704.0	--	--	GO:0016817	hydrolase activity, acting on acid anhydrides	--	--
Cluster-13707.0	GO:0055114	oxidation-reduction process	GO:0016705//GO:0020037//GO:0005506	oxidoreductase activity, acting on paired donors, with incorporation or reduction of molecular oxygen//heme binding//iron ion binding	--	--
Cluster-13711.0	GO:0009733	response to auxin	--	--	--	--
Cluster-13712.0	--	--	GO:0005515	protein binding	--	--
Cluster-13713.0	GO:0006221//GO:0000917//GO:0051607//GO:0045747//GO:0006397//GO:0006457//GO:0016310//GO:0010508//GO:0006886//GO:0007049//GO:0006468//GO:0006914//GO:0009069//GO:0006355//GO:0043093//GO:0007165	pyrimidine nucleotide biosynthetic process//barrier septum assembly//defense response to virus//positive regulation of Notch signaling pathway//mRNA processing//protein folding//phosphorylation//positive regulation of autophagy//intracellular protein transport//cell cycle//protein phosphorylation//autophagy//serine family amino acid metabolic process//regulation of transcription, DNA-templated//F…	GO:0004674//GO:0005096//GO:0045502//GO:0042803//GO:0000774//GO:0008134//GO:0043565//GO:0051087//GO:0003700	protein serine/threonine kinase activity//GTPase activator activity//dynein binding//protein homodimerization activity//adenyl-nucleotide exchange factor activity//transcription factor binding//sequence-specific DNA binding//chaperone binding//transcription factor activity, sequence-specific DNA binding	GO:0005783//GO:0005737//GO:0000445//GO:0016021//GO:0005667//GO:0030286	endoplasmic reticulum//cytoplasm//THO complex part of transcription export complex//integral component of membrane//transcription factor complex//dynein complex
Cluster-13717.0	GO:0045859//GO:0006469	regulation of protein kinase activity//negative regulation of protein kinase activity	GO:0004862	cAMP-dependent protein kinase inhibitor activity	GO:0005952	cAMP-dependent protein kinase complex
Cluster-13725.0	GO:0030001//GO:0000184	metal ion transport//nuclear-transcribed mRNA catabolic process, nonsense-mediated decay	GO:0008270//GO:0005524//GO:0003677//GO:0004386//GO:0046872	zinc ion binding//ATP binding//DNA binding//helicase activity//metal ion binding	GO:0005737	cytoplasm
Cluster-13726.0	GO:0006468//GO:0035556//GO:0009190	protein phosphorylation//intracellular signal transduction//cyclic nucleotide biosynthetic process	GO:0004672//GO:0005524//GO:0016849	protein kinase activity//ATP binding//phosphorus-oxygen lyase activity	--	--
Cluster-13728.0	GO:0006355	regulation of transcription, DNA-templated	GO:0003677//GO:0005198	DNA binding//structural molecule activity	--	--
Cluster-13732.0	GO:0006511	ubiquitin-dependent protein catabolic process	--	--	--	--
Cluster-13733.0	GO:0006355	regulation of transcription, DNA-templated	GO:0003700//GO:0043565	transcription factor activity, sequence-specific DNA binding//sequence-specific DNA binding	GO:0005667	transcription factor complex
Cluster-13735.0	GO:0055085	transmembrane transport	GO:0022857	transmembrane transporter activity	GO:0016021	integral component of membrane
Cluster-13739.0	GO:0007049//GO:0030435//GO:0006850	cell cycle//sporulation resulting in formation of a cellular spore//mitochondrial pyruvate transport	--	--	GO:0016021//GO:0005634//GO:0031160//GO:0005743	integral component of membrane//nucleus//spore wall//mitochondrial inner membrane
Cluster-13743.0	--	--	--	--	GO:0016021//GO:0016020	integral component of membrane//membrane
Cluster-13744.0	GO:0006950	response to stress	--	--	--	--
Cluster-13752.0	GO:0006118//GO:0045454//GO:0006413	obsolete electron transport//cell redox homeostasis//translational initiation	GO:0015035//GO:0003723//GO:0009055	protein disulfide oxidoreductase activity//RNA binding//electron carrier activity	GO:0019012	virion
Cluster-13752.1	GO:0006413//GO:0006118//GO:0045454	translational initiation//obsolete electron transport//cell redox homeostasis	GO:0009055//GO:0015035//GO:0003723	electron carrier activity//protein disulfide oxidoreductase activity//RNA binding	GO:0019012	virion
Cluster-13753.0	--	--	GO:0016788	hydrolase activity, acting on ester bonds	--	--
Cluster-13759.0	GO:0009405//GO:0006508	pathogenesis//proteolysis	GO:0016740//GO:0016788//GO:0008242//GO:0016817//GO:0004197	transferase activity//hydrolase activity, acting on ester bonds//omega peptidase activity//hydrolase activity, acting on acid anhydrides//cysteine-type endopeptidase activity	--	--
Cluster-1376.0	--	--	GO:0005515	protein binding	--	--
Cluster-1376.1	--	--	GO:0005515	protein binding	--	--
Cluster-13760.0	GO:0007264//GO:0043087	small GTPase mediated signal transduction//regulation of GTPase activity	GO:0005085	guanyl-nucleotide exchange factor activity	--	--
Cluster-13762.1	--	--	--	--	GO:0016021	integral component of membrane
Cluster-13764.0	GO:0006355	regulation of transcription, DNA-templated	GO:0003700	transcription factor activity, sequence-specific DNA binding	GO:0005667	transcription factor complex
Cluster-13768.0	GO:0006412//GO:0030154//GO:0042254//GO:0007275	translation//cell differentiation//ribosome biogenesis//multicellular organismal development	GO:0003735	structural constituent of ribosome	GO:0005622//GO:0005840	intracellular//ribosome
Cluster-13772.0	GO:0042254//GO:0006412	ribosome biogenesis//translation	GO:0003735	structural constituent of ribosome	GO:0005840//GO:0005622	ribosome//intracellular
Cluster-13778.1	GO:0006412//GO:0042254//GO:0006396	translation//ribosome biogenesis//RNA processing	GO:0003735//GO:0051087	structural constituent of ribosome//chaperone binding	GO:0005840//GO:0071203	ribosome//WASH complex
Cluster-13779.0	GO:0006506	GPI anchor biosynthetic process	GO:0017176	phosphatidylinositol N-acetylglucosaminyltransferase activity	GO:0016021	integral component of membrane
Cluster-1378.2	--	--	GO:0008270//GO:0005515	zinc ion binding//protein binding	--	--
Cluster-13781.0	--	--	GO:0043531	ADP binding	--	--
Cluster-13786.1	GO:0055114//GO:0015976//GO:0006099//GO:0006108//GO:0006090	oxidation-reduction process//carbon utilization//tricarboxylic acid cycle//malate metabolic process//pyruvate metabolic process	GO:0004471//GO:0051287	malate dehydrogenase (decarboxylating) (NAD+) activity//NAD binding	--	--
Cluster-13789.0	--	--	GO:0016747	transferase activity, transferring acyl groups other than amino-acyl groups	--	--
Cluster-1379.0	GO:0006468	protein phosphorylation	GO:0005524//GO:0004672	ATP binding//protein kinase activity	--	--
Cluster-1379.1	GO:0006468	protein phosphorylation	GO:0004672	protein kinase activity	--	--
Cluster-13790.0	GO:0055085//GO:0006855//GO:0015893//GO:0006810//GO:0055114	transmembrane transport//drug transmembrane transport//drug transport//transport//oxidation-reduction process	GO:0015238//GO:0016616//GO:0015297	drug transmembrane transporter activity//oxidoreductase activity, acting on the CH-OH group of donors, NAD or NADP as acceptor//antiporter activity	GO:0016021//GO:0016020	integral component of membrane//membrane
Cluster-13792.1	--	--	GO:0046983	protein dimerization activity	--	--
Cluster-13793.0	GO:0045859//GO:0007050	regulation of protein kinase activity//cell cycle arrest	GO:0004861	cyclin-dependent protein serine/threonine kinase inhibitor activity	GO:0016021//GO:0005634//GO:0005886	integral component of membrane//nucleus//plasma membrane
Cluster-13797.1	GO:0006529//GO:0006531//GO:0006807//GO:0006522	asparagine biosynthetic process//aspartate metabolic process//nitrogen compound metabolic process//alanine metabolic process	GO:0016810//GO:0004066	hydrolase activity, acting on carbon-nitrogen (but not peptide) bonds//asparagine synthase (glutamine-hydrolyzing) activity	--	--
Cluster-1380.0	GO:0006810	transport	GO:0019871	sodium channel inhibitor activity	GO:0005576	extracellular region
Cluster-13800.0	GO:0007165//GO:0030168//GO:0051258	signal transduction//platelet activation//protein polymerization	GO:0005102//GO:0030674//GO:0005509	receptor binding//protein binding, bridging//calcium ion binding	GO:0005577	fibrinogen complex
Cluster-13804.0	GO:0005992	trehalose biosynthetic process	GO:0003824	catalytic activity	--	--
Cluster-13807.0	GO:0007411	axon guidance	--	--	GO:0019012	virion
Cluster-13809.0	GO:0005975	carbohydrate metabolic process	GO:0004553	hydrolase activity, hydrolyzing O-glycosyl compounds	--	--
Cluster-13809.1	GO:0005975	carbohydrate metabolic process	GO:0004553	hydrolase activity, hydrolyzing O-glycosyl compounds	--	--
Cluster-1381.0	GO:0046087//GO:0006807//GO:0006206//GO:0009972	cytidine metabolic process//nitrogen compound metabolic process//pyrimidine nucleobase metabolic process//cytidine deamination	GO:0004126//GO:0008270	cytidine deaminase activity//zinc ion binding	--	--
Cluster-13810.0	GO:0030001	metal ion transport	GO:0046872	metal ion binding	--	--
Cluster-13810.1	GO:0030001	metal ion transport	GO:0046872	metal ion binding	--	--
Cluster-13810.2	GO:0030001	metal ion transport	GO:0046872	metal ion binding	--	--
Cluster-13813.0	GO:0006825//GO:0035434	copper ion transport//copper ion transmembrane transport	GO:0005375	copper ion transmembrane transporter activity	GO:0016021	integral component of membrane
Cluster-13814.0	GO:0006355	regulation of transcription, DNA-templated	GO:0003700//GO:0050840	transcription factor activity, sequence-specific DNA binding//extracellular matrix binding	GO:0005667//GO:0005576	transcription factor complex//extracellular region
Cluster-13821.0	GO:0006412//GO:0042254	translation//ribosome biogenesis	GO:0003735//GO:2001070	structural constituent of ribosome//starch binding	GO:0005840	ribosome
Cluster-13823.2	GO:0040008	regulation of growth	--	--	--	--
Cluster-13823.3	GO:0006950	response to stress	--	--	GO:0016021	integral component of membrane
Cluster-13830.0	GO:0006468	protein phosphorylation	GO:0005524//GO:0004672	ATP binding//protein kinase activity	--	--
Cluster-13834.0	GO:0022900	electron transport chain	--	--	GO:0070469//GO:0005743	respiratory chain//mitochondrial inner membrane
Cluster-13836.0	GO:0015979	photosynthesis	--	--	GO:0009539//GO:0016020//GO:0009523	photosystem II reaction center//membrane//photosystem II
Cluster-13837.0	--	--	GO:0005515	protein binding	--	--
Cluster-13839.0	GO:0008152//GO:0006810	metabolic process//transport	GO:0016836//GO:0003824	hydro-lyase activity//catalytic activity	GO:0005886	plasma membrane
Cluster-13842.0	GO:0042254//GO:0006412	ribosome biogenesis//translation	GO:0003735	structural constituent of ribosome	GO:0005840//GO:0005622	ribosome//intracellular
Cluster-13843.0	GO:0006270	DNA replication initiation	--	--	--	--
Cluster-13845.0	GO:0042254//GO:0006412//GO:0009058	ribosome biogenesis//translation//biosynthetic process	GO:0003735//GO:0003824	structural constituent of ribosome//catalytic activity	GO:0005840//GO:0005622	ribosome//intracellular
Cluster-13847.0	--	--	GO:0005515	protein binding	--	--
Cluster-13850.0	GO:0034194//GO:0006012	D-galactonate catabolic process//galactose metabolic process	GO:0008671	2-dehydro-3-deoxygalactonokinase activity	--	--
Cluster-13851.0	--	--	GO:0016787//GO:0003677//GO:0005524	hydrolase activity//DNA binding//ATP binding	--	--
Cluster-13858.0	GO:0008152	metabolic process	GO:0016787	hydrolase activity	--	--
Cluster-13859.0	GO:0009733	response to auxin	--	--	--	--
Cluster-13859.1	GO:0009733	response to auxin	--	--	--	--
Cluster-13859.2	GO:0009733	response to auxin	--	--	--	--
Cluster-13859.3	GO:0009733	response to auxin	--	--	--	--
Cluster-13861.0	GO:0055114	oxidation-reduction process	GO:0016491	oxidoreductase activity	--	--
Cluster-13862.0	GO:0035556//GO:0006118//GO:0045454//GO:0055114	intracellular signal transduction//obsolete electron transport//cell redox homeostasis//oxidation-reduction process	GO:0009055//GO:0005515//GO:0016209//GO:0047134//GO:0008270//GO:0015035//GO:0016491	electron carrier activity//protein binding//antioxidant activity//protein-disulfide reductase activity//zinc ion binding//protein disulfide oxidoreductase activity//oxidoreductase activity	--	--
Cluster-13863.0	GO:0007155	cell adhesion	GO:0005198	structural molecule activity	GO:0031012	extracellular matrix
Cluster-13868.0	GO:0005975	carbohydrate metabolic process	GO:0016773	phosphotransferase activity, alcohol group as acceptor	--	--
Cluster-13870.0	GO:0007304	chorion-containing eggshell formation	GO:0005213	structural constituent of chorion	GO:0042600//GO:0005576	chorion//extracellular region
Cluster-13885.0	--	--	GO:0005506	iron ion binding	--	--
Cluster-13889.0	--	--	GO:0005509	calcium ion binding	--	--
Cluster-13889.1	--	--	GO:0005509	calcium ion binding	--	--
Cluster-13890.0	GO:0008152	metabolic process	GO:0003824	catalytic activity	--	--
Cluster-13892.0	--	--	GO:0005201	extracellular matrix structural constituent	GO:0005578	proteinaceous extracellular matrix
Cluster-13894.0	GO:0007059//GO:0051301	chromosome segregation//cell division	--	--	GO:0000444	MIS12/MIND type complex
Cluster-13896.0	--	--	GO:0043531	ADP binding	--	--
Cluster-13898.0	GO:0006412//GO:0042254	translation//ribosome biogenesis	GO:0003735	structural constituent of ribosome	GO:0005840	ribosome
Cluster-139.0	GO:0007165	signal transduction	GO:0005186	pheromone activity	--	--
Cluster-1390.0	--	--	GO:0045735	nutrient reservoir activity	--	--
Cluster-13900.0	--	--	GO:0004867	serine-type endopeptidase inhibitor activity	GO:0005576	extracellular region
Cluster-13909.0	--	--	GO:0016798	hydrolase activity, acting on glycosyl bonds	--	--
Cluster-1391.0	--	--	GO:0008270//GO:0003676	zinc ion binding//nucleic acid binding	--	--
Cluster-13910.0	GO:0015689	molybdate ion transport	GO:0015098	molybdate ion transmembrane transporter activity	GO:0016021	integral component of membrane
Cluster-13910.1	GO:0015689	molybdate ion transport	GO:0015098	molybdate ion transmembrane transporter activity	GO:0016021	integral component of membrane
Cluster-13926.0	GO:0046325	negative regulation of glucose import	--	--	--	--
Cluster-1393.1	GO:0007010//GO:0008152	cytoskeleton organization//metabolic process	GO:0016491//GO:0050662//GO:0003824//GO:0003779	oxidoreductase activity//coenzyme binding//catalytic activity//actin binding	--	--
Cluster-1393.2	GO:0007010//GO:0008152	cytoskeleton organization//metabolic process	GO:0016491//GO:0050662//GO:0003824//GO:0003779	oxidoreductase activity//coenzyme binding//catalytic activity//actin binding	--	--
Cluster-1393.3	GO:0008152	metabolic process	GO:0016491	oxidoreductase activity	--	--
Cluster-1393.4	GO:0008207//GO:0008209//GO:0008210//GO:0006694//GO:0008152//GO:0055114	C21-steroid hormone metabolic process//androgen metabolic process//estrogen metabolic process//steroid biosynthetic process//metabolic process//oxidation-reduction process	GO:0016616//GO:0050662//GO:0003824//GO:0016491//GO:0003854	oxidoreductase activity, acting on the CH-OH group of donors, NAD or NADP as acceptor//coenzyme binding//catalytic activity//oxidoreductase activity//3-beta-hydroxy-delta5-steroid dehydrogenase activity	--	--
Cluster-1393.5	GO:0008152	metabolic process	GO:0016491	oxidoreductase activity	--	--
Cluster-1393.6	GO:0055114//GO:0006694//GO:0008152//GO:0008210//GO:0008209//GO:0008207	oxidation-reduction process//steroid biosynthetic process//metabolic process//estrogen metabolic process//androgen metabolic process//C21-steroid hormone metabolic process	GO:0016491//GO:0003854//GO:0003824//GO:0016616//GO:0050662	oxidoreductase activity//3-beta-hydroxy-delta5-steroid dehydrogenase activity//catalytic activity//oxidoreductase activity, acting on the CH-OH group of donors, NAD or NADP as acceptor//coenzyme binding	--	--
Cluster-1393.7	GO:0007010//GO:0008152	cytoskeleton organization//metabolic process	GO:0016491//GO:0050662//GO:0003824//GO:0003779	oxidoreductase activity//coenzyme binding//catalytic activity//actin binding	--	--
Cluster-13932.0	GO:0006629//GO:0006869	lipid metabolic process//lipid transport	GO:0008047	enzyme activator activity	GO:0042627	chylomicron
Cluster-13935.0	GO:0007304	chorion-containing eggshell formation	GO:0005213	structural constituent of chorion	GO:0005576//GO:0042600	extracellular region//chorion
Cluster-13938.0	GO:0006355	regulation of transcription, DNA-templated	GO:0003677	DNA binding	--	--
Cluster-13938.1	--	--	GO:0043531//GO:0005524//GO:0098519//GO:0005515	ADP binding//ATP binding//nucleotide phosphatase activity, acting on free nucleotides//protein binding	--	--
Cluster-13939.0	--	--	--	--	GO:0016021//GO:0016020	integral component of membrane//membrane
Cluster-13942.0	--	--	GO:0005515	protein binding	--	--
Cluster-13949.0	GO:0006508//GO:0019087	proteolysis//transformation of host cell by virus	GO:0008236	serine-type peptidase activity	--	--
Cluster-13949.1	GO:0006508//GO:0019087	proteolysis//transformation of host cell by virus	GO:0008236	serine-type peptidase activity	--	--
Cluster-13950.0	GO:0007017//GO:2001256	microtubule-based process//regulation of store-operated calcium entry	--	--	GO:0030176//GO:0005875	integral component of endoplasmic reticulum membrane//microtubule associated complex
Cluster-13950.1	GO:0007017//GO:2001256	microtubule-based process//regulation of store-operated calcium entry	--	--	GO:0005875//GO:0030176	microtubule associated complex//integral component of endoplasmic reticulum membrane
Cluster-13953.0	GO:0009058	biosynthetic process	GO:0005524//GO:0016874	ATP binding//ligase activity	--	--
Cluster-13954.1	GO:0006468	protein phosphorylation	GO:0005515//GO:0005524//GO:0004672	protein binding//ATP binding//protein kinase activity	--	--
Cluster-13954.2	GO:0006468//GO:0006813	protein phosphorylation//potassium ion transport	GO:0005524//GO:0004672//GO:0008556//GO:0005515	ATP binding//protein kinase activity//potassium-transporting ATPase activity//protein binding	GO:0005886	plasma membrane
Cluster-13954.3	--	--	GO:0005515	protein binding	--	--
Cluster-13957.0	--	--	--	--	GO:0005739	mitochondrion
Cluster-13961.0	--	--	GO:0016853	isomerase activity	--	--
Cluster-13966.0	GO:0042254//GO:0006412	ribosome biogenesis//translation	GO:0003735	structural constituent of ribosome	GO:0005622//GO:0005840	intracellular//ribosome
Cluster-13969.0	GO:0055114	oxidation-reduction process	GO:0016491	oxidoreductase activity	--	--
Cluster-13970.0	GO:0006260	DNA replication	--	--	GO:0005634//GO:0005886	nucleus//plasma membrane
Cluster-13971.0	GO:0006457//GO:0000413	protein folding//protein peptidyl-prolyl isomerization	GO:0003755	peptidyl-prolyl cis-trans isomerase activity	--	--
Cluster-13977.0	GO:0007165	signal transduction	--	--	--	--
Cluster-1398.0	--	--	GO:0050840	extracellular matrix binding	GO:0005576	extracellular region
Cluster-13984.0	--	--	GO:0016788	hydrolase activity, acting on ester bonds	--	--
Cluster-13986.0	GO:0030908	protein splicing	--	--	--	--
Cluster-13987.0	GO:0008152	metabolic process	GO:0016746	transferase activity, transferring acyl groups	--	--
Cluster-13997.0	--	--	GO:0008440	inositol-1,4,5-trisphosphate 3-kinase activity	--	--
Cluster-13998.0	GO:0050920	regulation of chemotaxis	GO:0003824	catalytic activity	GO:0009288	bacterial-type flagellum
Cluster-14002.0	GO:0043093//GO:0000917	FtsZ-dependent cytokinesis//barrier septum assembly	--	--	GO:0005737	cytoplasm
Cluster-14005.0	--	--	GO:0070008//GO:0004252	serine-type exopeptidase activity//serine-type endopeptidase activity	--	--
Cluster-14014.0	GO:0006090//GO:0006099//GO:0006097	pyruvate metabolic process//tricarboxylic acid cycle//glyoxylate cycle	GO:0004474	malate synthase activity	--	--
Cluster-14015.0	--	--	GO:0005515	protein binding	--	--
Cluster-14019.0	GO:0006886//GO:0016192	intracellular protein transport//vesicle-mediated transport	--	--	--	--
Cluster-14028.0	GO:0006508	proteolysis	GO:0008234	cysteine-type peptidase activity	--	--
Cluster-14029.0	GO:0042254//GO:0006412	ribosome biogenesis//translation	GO:0005515//GO:0003735	protein binding//structural constituent of ribosome	GO:0005840	ribosome
Cluster-14031.0	GO:0030001//GO:0055085	metal ion transport//transmembrane transport	GO:0046873//GO:0004252	metal ion transmembrane transporter activity//serine-type endopeptidase activity	GO:0016021//GO:0016020	integral component of membrane//membrane
Cluster-14031.1	GO:0055085//GO:0030001	transmembrane transport//metal ion transport	GO:0046873//GO:0004252	metal ion transmembrane transporter activity//serine-type endopeptidase activity	GO:0016020//GO:0016021	membrane//integral component of membrane
Cluster-14031.2	GO:0030001//GO:0055085	metal ion transport//transmembrane transport	GO:0046873//GO:0004252	metal ion transmembrane transporter activity//serine-type endopeptidase activity	GO:0016021//GO:0016020	integral component of membrane//membrane
Cluster-14038.0	GO:0006810//GO:0015693	transport//magnesium ion transport	GO:0015095	magnesium ion transmembrane transporter activity	GO:0016021//GO:0016020	integral component of membrane//membrane
Cluster-14038.1	GO:0015693	magnesium ion transport	GO:0015095	magnesium ion transmembrane transporter activity	GO:0016021//GO:0016020	integral component of membrane//membrane
Cluster-14038.3	GO:0015693	magnesium ion transport	GO:0015095	magnesium ion transmembrane transporter activity	GO:0016021//GO:0016020	integral component of membrane//membrane
Cluster-14038.4	GO:0015693	magnesium ion transport	GO:0015095	magnesium ion transmembrane transporter activity	GO:0016021//GO:0016020	integral component of membrane//membrane
Cluster-14038.5	GO:0015693	magnesium ion transport	GO:0015095	magnesium ion transmembrane transporter activity	GO:0016021//GO:0016020	integral component of membrane//membrane
Cluster-14048.0	--	--	GO:0005515	protein binding	--	--
Cluster-14048.1	--	--	GO:0005515	protein binding	--	--
Cluster-14056.0	GO:0006446//GO:0006413	regulation of translational initiation//translational initiation	GO:0003723//GO:0003743	RNA binding//translation initiation factor activity	GO:0005737//GO:0005840	cytoplasm//ribosome
Cluster-14058.0	--	--	--	--	GO:0019028	viral capsid
Cluster-14059.0	--	--	GO:0008146	sulfotransferase activity	--	--
Cluster-14076.0	GO:0006355	regulation of transcription, DNA-templated	--	--	--	--
Cluster-14083.0	--	--	GO:0005515	protein binding	--	--
Cluster-14088.0	--	--	GO:0030976	thiamine pyrophosphate binding	--	--
Cluster-14093.0	GO:0006144//GO:0006508	purine nucleobase metabolic process//proteolysis	GO:0004197//GO:0003968//GO:0017111	cysteine-type endopeptidase activity//RNA-directed RNA polymerase activity//nucleoside-triphosphatase activity	GO:0031379	RNA-directed RNA polymerase complex
Cluster-14099.0	GO:0042967	acyl-carrier-protein biosynthetic process	GO:0008080//GO:0005515	N-acetyltransferase activity//protein binding	--	--
Cluster-14103.0	GO:0006974//GO:0051726	cellular response to DNA damage stimulus//regulation of cell cycle	GO:0003677	DNA binding	--	--
Cluster-14104.0	GO:0006950	response to stress	--	--	--	--
Cluster-14106.0	GO:0006355	regulation of transcription, DNA-templated	GO:0003700	transcription factor activity, sequence-specific DNA binding	GO:0005667	transcription factor complex
Cluster-14107.0	--	--	GO:0008270//GO:0003676	zinc ion binding//nucleic acid binding	--	--
Cluster-1411.1	--	--	GO:0008270//GO:0003676	zinc ion binding//nucleic acid binding	--	--
Cluster-14115.0	GO:0006468	protein phosphorylation	GO:0005524//GO:0004672	ATP binding//protein kinase activity	--	--
Cluster-14115.1	GO:0006468	protein phosphorylation	GO:0004672//GO:0005524	protein kinase activity//ATP binding	--	--
Cluster-14115.2	GO:0006468	protein phosphorylation	GO:0005524//GO:0004672	ATP binding//protein kinase activity	--	--
Cluster-14119.0	--	--	GO:0003676	nucleic acid binding	--	--
Cluster-1412.0	GO:0006457	protein folding	GO:0051082	unfolded protein binding	GO:0005737	cytoplasm
Cluster-14121.0	--	--	GO:0008270	zinc ion binding	--	--
Cluster-14124.0	GO:0006412//GO:0042254	translation//ribosome biogenesis	GO:0003735	structural constituent of ribosome	GO:0005840//GO:0005622	ribosome//intracellular
Cluster-14126.0	GO:0055114	oxidation-reduction process	GO:0016491	oxidoreductase activity	--	--
Cluster-14126.1	GO:0055114	oxidation-reduction process	GO:0016491	oxidoreductase activity	--	--
Cluster-14126.2	GO:0055114	oxidation-reduction process	GO:0016491	oxidoreductase activity	--	--
Cluster-14129.0	--	--	GO:0005515	protein binding	--	--
Cluster-14131.0	--	--	GO:0050662//GO:0003824	coenzyme binding//catalytic activity	--	--
Cluster-14132.0	GO:0016310//GO:0000160	phosphorylation//phosphorelay signal transduction system	GO:0000155//GO:0046983	phosphorelay sensor kinase activity//protein dimerization activity	GO:0016021//GO:0009365	integral component of membrane//protein histidine kinase complex
Cluster-14133.0	GO:0006281//GO:0006289//GO:0043161	DNA repair//nucleotide-excision repair//proteasome-mediated ubiquitin-dependent protein catabolic process	GO:0003684	damaged DNA binding	--	--
Cluster-14137.0	--	--	GO:0003676	nucleic acid binding	--	--
Cluster-14141.0	GO:0055114	oxidation-reduction process	GO:0016491//GO:0050660	oxidoreductase activity//flavin adenine dinucleotide binding	--	--
Cluster-14143.0	GO:0006468	protein phosphorylation	GO:0004672//GO:0005524	protein kinase activity//ATP binding	--	--
Cluster-14146.0	--	--	--	--	GO:0005840	ribosome
Cluster-1415.0	GO:0015031//GO:0006952	protein transport//defense response	--	--	GO:0016021	integral component of membrane
Cluster-14150.0	GO:0006468//GO:0007169	protein phosphorylation//transmembrane receptor protein tyrosine kinase signaling pathway	GO:0005524//GO:0004714	ATP binding//transmembrane receptor protein tyrosine kinase activity	GO:0005887	integral component of plasma membrane
Cluster-14154.1	GO:0007264	small GTPase mediated signal transduction	GO:0005525	GTP binding	--	--
Cluster-14154.2	GO:0007264	small GTPase mediated signal transduction	GO:0003924//GO:0016887//GO:0005525//GO:0005524	GTPase activity//ATPase activity//GTP binding//ATP binding	--	--
Cluster-14154.3	GO:0007264	small GTPase mediated signal transduction	GO:0005525	GTP binding	--	--
Cluster-14154.4	GO:0007264	small GTPase mediated signal transduction	GO:0008270//GO:0005525//GO:0005524	zinc ion binding//GTP binding//ATP binding	--	--
Cluster-14154.5	GO:0007264	small GTPase mediated signal transduction	GO:0008270//GO:0005524//GO:0005525	zinc ion binding//ATP binding//GTP binding	--	--
Cluster-14160.0	--	--	GO:0030976	thiamine pyrophosphate binding	--	--
Cluster-14162.0	--	--	GO:0019843//GO:0003723	rRNA binding//RNA binding	GO:0005622	intracellular
Cluster-14177.1	GO:0009607	response to biotic stimulus	--	--	GO:0016021	integral component of membrane
Cluster-14178.0	GO:0006468	protein phosphorylation	GO:0005509//GO:0005524//GO:0004672	calcium ion binding//ATP binding//protein kinase activity	--	--
Cluster-14179.0	GO:0006355//GO:0006554//GO:0034968//GO:0006479	regulation of transcription, DNA-templated//lysine catabolic process//histone lysine methylation//protein methylation	GO:0018024	histone-lysine N-methyltransferase activity	GO:0042597//GO:0005694	periplasmic space//chromosome
Cluster-1418.0	GO:0016567	protein ubiquitination	GO:0004842//GO:0046872//GO:0005515//GO:0008270	ubiquitin-protein transferase activity//metal ion binding//protein binding//zinc ion binding	GO:0005680	anaphase-promoting complex
Cluster-14180.0	--	--	GO:0005515	protein binding	GO:0016021//GO:0005886	integral component of membrane//plasma membrane
Cluster-14182.0	GO:0055085	transmembrane transport	--	--	GO:0016021	integral component of membrane
Cluster-14184.0	GO:0006281//GO:0000723	DNA repair//telomere maintenance	GO:0005524//GO:0003678	ATP binding//DNA helicase activity	GO:0005657	replication fork
Cluster-14185.0	GO:0009405//GO:0006914//GO:0030474//GO:0007157//GO:0006260	pathogenesis//autophagy//spindle pole body duplication//heterophilic cell-cell adhesion via plasma membrane cell adhesion molecules//DNA replication	GO:0005200	structural constituent of cytoskeleton	GO:0005823//GO:0005856//GO:0016021	central plaque of spindle pole body//cytoskeleton//integral component of membrane
Cluster-14189.0	GO:0051382//GO:0006914//GO:0006355	kinetochore assembly//autophagy//regulation of transcription, DNA-templated	GO:0019905//GO:0043565//GO:0003700	syntaxin binding//sequence-specific DNA binding//transcription factor activity, sequence-specific DNA binding	GO:0000776//GO:0005667	kinetochore//transcription factor complex
Cluster-14190.0	GO:0006810	transport	GO:0005215	transporter activity	GO:0016020	membrane
Cluster-14193.0	--	--	GO:0016772//GO:0016301	transferase activity, transferring phosphorus-containing groups//kinase activity	--	--
Cluster-14196.0	GO:0055085//GO:0006810	transmembrane transport//transport	GO:0042626//GO:0005524	ATPase activity, coupled to transmembrane movement of substances//ATP binding	GO:0016021	integral component of membrane
Cluster-14199.1	GO:0006355	regulation of transcription, DNA-templated	GO:0003700//GO:0043565//GO:0008270	transcription factor activity, sequence-specific DNA binding//sequence-specific DNA binding//zinc ion binding	GO:0005667	transcription factor complex
Cluster-1420.1	--	--	GO:0043531	ADP binding	--	--
Cluster-14201.0	GO:0010508	positive regulation of autophagy	--	--	--	--
Cluster-14204.0	GO:0006464//GO:0015031	cellular protein modification process//protein transport	GO:0005515	protein binding	--	--
Cluster-14204.1	GO:0006464//GO:0015031	cellular protein modification process//protein transport	GO:0005515	protein binding	--	--
Cluster-14205.0	GO:0006355	regulation of transcription, DNA-templated	GO:0003677	DNA binding	GO:0005622	intracellular
Cluster-14206.0	GO:0008152	metabolic process	GO:0016787	hydrolase activity	--	--
Cluster-14207.0	GO:0030153//GO:0009231//GO:0006955//GO:0006355	bacteriocin immunity//riboflavin biosynthetic process//immune response//regulation of transcription, DNA-templated	GO:0008686//GO:0015643//GO:0003700	3,4-dihydroxy-2-butanone-4-phosphate synthase activity//toxic substance binding//transcription factor activity, sequence-specific DNA binding	GO:0019814//GO:0005667	immunoglobulin complex//transcription factor complex
Cluster-14208.0	GO:0015743	malate transport	--	--	--	--
Cluster-1421.0	--	--	--	--	GO:0016021	integral component of membrane
Cluster-14217.0	--	--	GO:0008171	O-methyltransferase activity	--	--
Cluster-14218.0	--	--	--	--	GO:0019028	viral capsid
Cluster-1422.0	GO:0006338	chromatin remodeling	GO:0005524//GO:0016818//GO:0003676	ATP binding//hydrolase activity, acting on acid anhydrides, in phosphorus-containing anhydrides//nucleic acid binding	GO:0005634	nucleus
Cluster-14221.2	--	--	GO:0005515	protein binding	--	--
Cluster-14222.0	--	--	GO:0005515//GO:0030247	protein binding//polysaccharide binding	--	--
Cluster-14223.0	--	--	GO:0015002	heme-copper terminal oxidase activity	GO:0016020	membrane
Cluster-14224.0	--	--	GO:0003723	RNA binding	GO:0005737	cytoplasm
Cluster-14226.0	GO:0006810	transport	GO:0005215	transporter activity	--	--
Cluster-14227.1	--	--	GO:0005515	protein binding	--	--
Cluster-1423.0	GO:0006123//GO:0015992//GO:0006508	mitochondrial electron transport, cytochrome c to oxygen//proton transport//proteolysis	GO:0004129//GO:0008234	cytochrome-c oxidase activity//cysteine-type peptidase activity	GO:0045277//GO:0005746	respiratory chain complex IV//mitochondrial respiratory chain
Cluster-14232.0	GO:0006355	regulation of transcription, DNA-templated	GO:0003677	DNA binding	--	--
Cluster-14236.0	--	--	GO:0005515	protein binding	--	--
Cluster-1424.0	GO:0000184	nuclear-transcribed mRNA catabolic process, nonsense-mediated decay	GO:0003677//GO:0004386//GO:0005524//GO:0008270	DNA binding//helicase activity//ATP binding//zinc ion binding	GO:0005737	cytoplasm
Cluster-14241.0	GO:0006397	mRNA processing	GO:0003723	RNA binding	GO:0005737//GO:0005634	cytoplasm//nucleus
Cluster-14252.0	GO:0006886//GO:0006888	intracellular protein transport//ER to Golgi vesicle-mediated transport	GO:0008270	zinc ion binding	GO:0030127	COPII vesicle coat
Cluster-14253.0	GO:0008152	metabolic process	GO:0003676//GO:0003824	nucleic acid binding//catalytic activity	--	--
Cluster-14253.1	GO:0008152	metabolic process	GO:0016624	oxidoreductase activity, acting on the aldehyde or oxo group of donors, disulfide as acceptor	--	--
Cluster-14257.0	GO:0006355	regulation of transcription, DNA-templated	--	--	GO:0005634	nucleus
Cluster-1426.0	GO:0006313	transposition, DNA-mediated	--	--	--	--
Cluster-14260.0	--	--	GO:0003779	actin binding	GO:0005622	intracellular
Cluster-14262.0	--	--	GO:0005509	calcium ion binding	--	--
Cluster-14263.0	GO:0008343//GO:0001678//GO:0007186//GO:0009267//GO:0032099//GO:0000186	adult feeding behavior//cellular glucose homeostasis//G-protein coupled receptor signaling pathway//cellular response to starvation//negative regulation of appetite//activation of MAPKK activity	--	--	GO:0005615	extracellular space
Cluster-14266.0	GO:0055114	oxidation-reduction process	GO:0005506//GO:0016705//GO:0020037	iron ion binding//oxidoreductase activity, acting on paired donors, with incorporation or reduction of molecular oxygen//heme binding	--	--
Cluster-14275.0	GO:0055114	oxidation-reduction process	GO:0051287	NAD binding	--	--
Cluster-14277.0	GO:0046436//GO:0006750//GO:0009252	D-alanine metabolic process//glutathione biosynthetic process//peptidoglycan biosynthetic process	GO:0005524//GO:0004363//GO:0046872//GO:0008716	ATP binding//glutathione synthase activity//metal ion binding//D-alanine-D-alanine ligase activity	--	--
Cluster-14283.0	--	--	GO:0003676	nucleic acid binding	--	--
Cluster-14285.0	GO:0009058	biosynthetic process	--	--	--	--
Cluster-14287.0	--	--	GO:0016872	intramolecular lyase activity	--	--
Cluster-14289.0	GO:0006804//GO:0007275//GO:0006979//GO:0009058	obsolete peroxidase reaction//multicellular organismal development//response to oxidative stress//biosynthetic process	GO:0004601//GO:0016788//GO:0016787	peroxidase activity//hydrolase activity, acting on ester bonds//hydrolase activity	GO:0042600	chorion
Cluster-14292.0	--	--	--	--	GO:0016020	membrane
Cluster-14299.0	GO:0006508	proteolysis	GO:0008233	peptidase activity	GO:0016021	integral component of membrane
Cluster-1430.0	GO:0006355	regulation of transcription, DNA-templated	GO:0003677	DNA binding	--	--
Cluster-14303.0	GO:0042981	regulation of apoptotic process	--	--	--	--
Cluster-14303.1	GO:0009229	thiamine diphosphate biosynthetic process	GO:0030975	thiamine binding	--	--
Cluster-14305.0	GO:0055114	oxidation-reduction process	--	--	GO:0016020	membrane
Cluster-14306.0	GO:0006810	transport	GO:0005215	transporter activity	GO:0016020	membrane
Cluster-14312.0	GO:0008272	sulfate transport	GO:0015116	sulfate transmembrane transporter activity	GO:0016021	integral component of membrane
Cluster-14312.1	GO:0008272	sulfate transport	GO:0015116	sulfate transmembrane transporter activity	GO:0016021	integral component of membrane
Cluster-14315.0	--	--	GO:0016817	hydrolase activity, acting on acid anhydrides	--	--
Cluster-14318.0	--	--	GO:0005515	protein binding	--	--
Cluster-14319.0	GO:0006898//GO:0007165	receptor-mediated endocytosis//signal transduction	GO:0005044	scavenger receptor activity	GO:0016020	membrane
Cluster-14322.0	GO:0006468	protein phosphorylation	GO:0005524//GO:0004672	ATP binding//protein kinase activity	--	--
Cluster-14330.0	GO:0007018//GO:0007017	microtubule-based movement//microtubule-based process	GO:0005524//GO:0003777//GO:0008017	ATP binding//microtubule motor activity//microtubule binding	GO:0005874//GO:0045298	microtubule//tubulin complex
Cluster-14332.0	GO:0006804//GO:0006979//GO:0055114	obsolete peroxidase reaction//response to oxidative stress//oxidation-reduction process	GO:0020037//GO:0003677//GO:0004601	heme binding//DNA binding//peroxidase activity	--	--
Cluster-14339.0	GO:0006412//GO:0042254	translation//ribosome biogenesis	GO:0003735	structural constituent of ribosome	GO:0005622//GO:0005840	intracellular//ribosome
Cluster-14353.0	GO:0055085	transmembrane transport	--	--	GO:0016021	integral component of membrane
Cluster-1436.0	GO:0007264	small GTPase mediated signal transduction	GO:0005525	GTP binding	--	--
Cluster-14360.0	--	--	GO:0008270//GO:0046983	zinc ion binding//protein dimerization activity	--	--
Cluster-14364.0	--	--	GO:0019825	oxygen binding	GO:0016021	integral component of membrane
Cluster-14365.0	GO:0045859	regulation of protein kinase activity	GO:0004860	protein kinase inhibitor activity	--	--
Cluster-14367.0	GO:0015992//GO:0015986	proton transport//ATP synthesis coupled proton transport	GO:0015078	hydrogen ion transmembrane transporter activity	GO:0000276	mitochondrial proton-transporting ATP synthase complex, coupling factor F(o)
Cluster-14369.0	GO:0007186//GO:0007264//GO:0007165	G-protein coupled receptor signaling pathway//small GTPase mediated signal transduction//signal transduction	GO:0003924//GO:0031683//GO:0004871//GO:0019001//GO:0005525	GTPase activity//G-protein beta/gamma-subunit complex binding//signal transducer activity//guanyl nucleotide binding//GTP binding	--	--
Cluster-14371.0	GO:0019050	suppression by virus of host apoptotic process	--	--	--	--
Cluster-14374.0	GO:0005992	trehalose biosynthetic process	GO:0003824	catalytic activity	--	--
Cluster-14375.0	--	--	GO:0005515	protein binding	--	--
Cluster-14377.0	GO:0019079//GO:0006260	viral genome replication//DNA replication	GO:0030337	DNA polymerase processivity factor activity	GO:0042575	DNA polymerase complex
Cluster-14378.0	--	--	--	--	GO:0016020//GO:0005789	membrane//endoplasmic reticulum membrane
Cluster-14382.0	--	--	--	--	GO:0019031	viral envelope
Cluster-14383.0	GO:0007165//GO:0019064	signal transduction//fusion of virus membrane with host plasma membrane	GO:0046789	host cell surface receptor binding	GO:0009986//GO:0019031	cell surface//viral envelope
Cluster-14384.0	--	--	GO:0043130	ubiquitin binding	--	--
Cluster-14385.0	GO:0006379//GO:0006369//GO:0006378//GO:0055114	mRNA cleavage//termination of RNA polymerase II transcription//mRNA polyadenylation//oxidation-reduction process	GO:0016638	oxidoreductase activity, acting on the CH-NH2 group of donors	GO:0005849	mRNA cleavage factor complex
Cluster-14388.0	--	--	GO:0003824	catalytic activity	--	--
Cluster-14392.0	--	--	GO:0005515	protein binding	--	--
Cluster-14393.0	--	--	GO:0005524	ATP binding	--	--
Cluster-14397.0	GO:0006265	DNA topological change	GO:0005524//GO:0003677//GO:0003916	ATP binding//DNA binding//DNA topoisomerase activity	GO:0005694	chromosome
Cluster-14398.0	GO:0020012//GO:0009877//GO:0009058	evasion or tolerance of host immune response//nodulation//biosynthetic process	GO:0016746//GO:0016779	transferase activity, transferring acyl groups//nucleotidyltransferase activity	GO:0005829	cytosol
Cluster-1440.0	GO:0007283	spermatogenesis	GO:0003677	DNA binding	GO:0000786//GO:0005634	nucleosome//nucleus
Cluster-14403.0	GO:0042254//GO:0006412	ribosome biogenesis//translation	GO:0003735	structural constituent of ribosome	GO:0005840//GO:0005622	ribosome//intracellular
Cluster-14406.0	GO:0009372	quorum sensing	GO:0005506//GO:0043768	iron ion binding//S-ribosylhomocysteine lyase activity	--	--
Cluster-14410.0	--	--	--	--	GO:0016020	membrane
Cluster-14411.0	--	--	GO:0005515	protein binding	--	--
Cluster-14414.1	--	--	GO:0005198	structural molecule activity	GO:0019031	viral envelope
Cluster-14415.0	GO:0006412//GO:0006629//GO:0042254	translation//lipid metabolic process//ribosome biogenesis	GO:0003735	structural constituent of ribosome	GO:0005840//GO:0005622	ribosome//intracellular
Cluster-14417.0	--	--	GO:0030247	polysaccharide binding	--	--
Cluster-14418.0	GO:0016567	protein ubiquitination	GO:0004842//GO:0046872//GO:0005515//GO:0008270	ubiquitin-protein transferase activity//metal ion binding//protein binding//zinc ion binding	GO:0005680	anaphase-promoting complex
Cluster-14422.0	GO:0006468	protein phosphorylation	GO:0005524//GO:0004672	ATP binding//protein kinase activity	--	--
Cluster-14423.0	GO:0032801//GO:0006812//GO:0022900//GO:0015992//GO:0006123//GO:0019076	receptor catabolic process//cation transport//electron transport chain//proton transport//mitochondrial electron transport, cytochrome c to oxygen//viral release from host cell	GO:0005507//GO:0005261//GO:0004129	copper ion binding//cation channel activity//cytochrome-c oxidase activity	GO:0033644//GO:0016020//GO:0045277//GO:0016021	host cell membrane//membrane//respiratory chain complex IV//integral component of membrane
Cluster-14425.0	GO:0006144//GO:0000103	purine nucleobase metabolic process//sulfate assimilation	GO:0004020//GO:0005524	adenylylsulfate kinase activity//ATP binding	--	--
Cluster-14429.0	GO:0006468	protein phosphorylation	GO:0004672//GO:0005524	protein kinase activity//ATP binding	--	--
Cluster-14435.0	GO:0006412//GO:0042254	translation//ribosome biogenesis	GO:0003735	structural constituent of ribosome	GO:0005840//GO:0005622	ribosome//intracellular
Cluster-14438.0	GO:0006952	defense response	--	--	GO:0005576	extracellular region
Cluster-1444.2	GO:0035269//GO:0008654	protein O-linked mannosylation//phospholipid biosynthetic process	GO:0004169//GO:0016780	dolichyl-phosphate-mannose-protein mannosyltransferase activity//phosphotransferase activity, for other substituted phosphate groups	GO:0000136//GO:0016020	alpha-1,6-mannosyltransferase complex//membrane
Cluster-14443.0	GO:0007165//GO:0055114	signal transduction//oxidation-reduction process	GO:0005179//GO:0016715//GO:0005507//GO:0004497	hormone activity//oxidoreductase activity, acting on paired donors, with incorporation or reduction of molecular oxygen, reduced ascorbate as one donor, and incorporation of one atom of oxygen//copper ion binding//monooxygenase activity	GO:0005576	extracellular region
Cluster-14443.1	GO:0007165	signal transduction	GO:0005179	hormone activity	GO:0005576	extracellular region
Cluster-14444.0	--	--	GO:0003824	catalytic activity	--	--
Cluster-14446.0	GO:0006355	regulation of transcription, DNA-templated	GO:0043565//GO:0003700	sequence-specific DNA binding//transcription factor activity, sequence-specific DNA binding	GO:0005667	transcription factor complex
Cluster-14453.0	GO:0042254//GO:0006412//GO:0006468	ribosome biogenesis//translation//protein phosphorylation	GO:0004672//GO:0005524//GO:0003735	protein kinase activity//ATP binding//structural constituent of ribosome	GO:0005622//GO:0005840	intracellular//ribosome
Cluster-14454.0	GO:0016226	iron-sulfur cluster assembly	GO:0005506//GO:0051536	iron ion binding//iron-sulfur cluster binding	--	--
Cluster-14455.0	GO:0006810	transport	--	--	--	--
Cluster-14470.0	--	--	GO:0005543	phospholipid binding	--	--
Cluster-14471.0	--	--	GO:0008017	microtubule binding	GO:0045298	tubulin complex
Cluster-14473.0	GO:0006383//GO:0006144//GO:0018279//GO:0006486//GO:0006351//GO:0006206	transcription from RNA polymerase III promoter//purine nucleobase metabolic process//protein N-linked glycosylation via asparagine//protein glycosylation//transcription, DNA-templated//pyrimidine nucleobase metabolic process	GO:0004579//GO:0003677//GO:0003899//GO:0004190	dolichyl-diphosphooligosaccharide-protein glycotransferase activity//DNA binding//DNA-directed RNA polymerase activity//aspartic-type endopeptidase activity	GO:0016020//GO:0005666//GO:0005783//GO:0008250//GO:0032040//GO:0016021//GO:0005730//GO:0005789	membrane//DNA-directed RNA polymerase III complex//endoplasmic reticulum//oligosaccharyltransferase complex//small-subunit processome//integral component of membrane//nucleolus//endoplasmic reticulum membrane
Cluster-14474.1	GO:0005975	carbohydrate metabolic process	GO:0030246	carbohydrate binding	--	--
Cluster-14477.0	GO:0055085	transmembrane transport	--	--	GO:0016021//GO:0005887	integral component of membrane//integral component of plasma membrane
Cluster-1448.0	GO:0055085//GO:0006855//GO:0015893//GO:0006810	transmembrane transport//drug transmembrane transport//drug transport//transport	GO:0015238//GO:0015297//GO:0042302	drug transmembrane transporter activity//antiporter activity//structural constituent of cuticle	GO:0016020	membrane
Cluster-14480.0	--	--	GO:0046872	metal ion binding	--	--
Cluster-14482.0	GO:0009399//GO:0006508	nitrogen fixation//proteolysis	GO:0004190	aspartic-type endopeptidase activity	--	--
Cluster-14483.5	--	--	--	--	GO:0019028	viral capsid
Cluster-14486.0	GO:0007018//GO:0007017	microtubule-based movement//microtubule-based process	GO:0003723//GO:0061630//GO:0003777//GO:0008270//GO:0008017//GO:0046872//GO:0005515//GO:0005524	RNA binding//ubiquitin protein ligase activity//microtubule motor activity//zinc ion binding//microtubule binding//metal ion binding//protein binding//ATP binding	GO:0045298//GO:0005874	tubulin complex//microtubule
Cluster-14488.0	GO:0007165//GO:0051258//GO:0030168	signal transduction//protein polymerization//platelet activation	GO:0005102//GO:0030674	receptor binding//protein binding, bridging	GO:0005577	fibrinogen complex
Cluster-1449.0	--	--	GO:0005515	protein binding	--	--
Cluster-14490.0	--	--	GO:0005509	calcium ion binding	--	--
Cluster-14498.0	GO:0006364	rRNA processing	GO:0004222	metalloendopeptidase activity	--	--
Cluster-14503.0	GO:0006260	DNA replication	GO:0003887//GO:0003677	DNA-directed DNA polymerase activity//DNA binding	GO:0042575	DNA polymerase complex
Cluster-14511.0	GO:0098542	defense response to other organism	--	--	--	--
Cluster-14514.0	GO:0009073//GO:0007010//GO:0006571//GO:0009094//GO:0000162	aromatic amino acid family biosynthetic process//cytoskeleton organization//tyrosine biosynthetic process//L-phenylalanine biosynthetic process//tryptophan biosynthetic process	GO:0003779//GO:0003849	actin binding//3-deoxy-7-phosphoheptulonate synthase activity	--	--
Cluster-14515.0	GO:0006464//GO:0015031	cellular protein modification process//protein transport	GO:0005515	protein binding	--	--
Cluster-14517.0	GO:0005975	carbohydrate metabolic process	GO:0004553	hydrolase activity, hydrolyzing O-glycosyl compounds	--	--
Cluster-14518.0	GO:0007165//GO:0019953	signal transduction//sexual reproduction	GO:0000772	mating pheromone activity	GO:0005576	extracellular region
Cluster-1452.0	GO:0042381	hemolymph coagulation	--	--	GO:0005576	extracellular region
Cluster-14520.0	GO:0000160//GO:0008207//GO:0055114//GO:0006552//GO:0006550//GO:0006631//GO:0006574//GO:0000105//GO:0006694//GO:0008209//GO:0006568//GO:0008210//GO:0016310//GO:0006109//GO:0018874//GO:0008152//GO:0006554//GO:0006633	phosphorelay signal transduction system//C21-steroid hormone metabolic process//oxidation-reduction process//leucine catabolic process//isoleucine catabolic process//fatty acid metabolic process//valine catabolic process//histidine biosynthetic process//steroid biosynthetic process//androgen metabolic process//tryptophan metabolic process//estrogen metabolic process//phosphorylation//regulation o…	GO:0005524//GO:0004424//GO:0000155//GO:0003857//GO:0003924//GO:0004672//GO:0005525//GO:0016616//GO:0003677//GO:0003854//GO:0050662//GO:0003824//GO:0016491//GO:0034061	ATP binding//imidazoleglycerol-phosphate dehydratase activity//phosphorelay sensor kinase activity//3-hydroxyacyl-CoA dehydrogenase activity//GTPase activity//protein kinase activity//GTP binding//oxidoreductase activity, acting on the CH-OH group of donors, NAD or NADP as acceptor//DNA binding//3-beta-hydroxy-delta5-steroid dehydrogenase activity//coenzyme binding//catalytic activity//oxidoreduc…	GO:0005634//GO:0009365	nucleus//protein histidine kinase complex
Cluster-14522.0	GO:0006914//GO:0006357	autophagy//regulation of transcription from RNA polymerase II promoter	GO:0001104	RNA polymerase II transcription cofactor activity	GO:0016592	mediator complex
Cluster-14522.1	GO:0006357//GO:0006914	regulation of transcription from RNA polymerase II promoter//autophagy	GO:0001104	RNA polymerase II transcription cofactor activity	GO:0016592	mediator complex
Cluster-14522.2	GO:0006914//GO:0006357	autophagy//regulation of transcription from RNA polymerase II promoter	GO:0001104	RNA polymerase II transcription cofactor activity	GO:0016592	mediator complex
Cluster-14522.3	GO:0006357//GO:0006914	regulation of transcription from RNA polymerase II promoter//autophagy	GO:0001104	RNA polymerase II transcription cofactor activity	GO:0016592	mediator complex
Cluster-14523.1	--	--	GO:0005515	protein binding	--	--
Cluster-14525.1	GO:0006457//GO:0006950	protein folding//response to stress	GO:0005524//GO:0051082	ATP binding//unfolded protein binding	--	--
Cluster-14525.2	GO:0006950//GO:0006457//GO:0006351	response to stress//protein folding//transcription, DNA-templated	GO:0051082//GO:0003677//GO:0005524	unfolded protein binding//DNA binding//ATP binding	GO:0005634	nucleus
Cluster-14525.3	GO:0006950//GO:0006457	response to stress//protein folding	GO:0051082//GO:0005524	unfolded protein binding//ATP binding	--	--
Cluster-14528.1	GO:0006298	mismatch repair	GO:0004519	endonuclease activity	--	--
Cluster-14530.0	GO:0055085	transmembrane transport	--	--	GO:0016021	integral component of membrane
Cluster-14531.0	GO:0006468	protein phosphorylation	GO:0005524//GO:0004672	ATP binding//protein kinase activity	--	--
Cluster-14534.0	GO:0006355//GO:0007165//GO:0005975//GO:0006555	regulation of transcription, DNA-templated//signal transduction//carbohydrate metabolic process//methionine metabolic process	GO:0004553//GO:0005509//GO:0003700	hydrolase activity, hydrolyzing O-glycosyl compounds//calcium ion binding//transcription factor activity, sequence-specific DNA binding	GO:0005667//GO:0005578	transcription factor complex//proteinaceous extracellular matrix
Cluster-14535.0	GO:0008152	metabolic process	GO:0016746	transferase activity, transferring acyl groups	--	--
Cluster-14538.0	GO:0051382//GO:0007049//GO:0006886//GO:0006355//GO:0015031//GO:0006260	kinetochore assembly//cell cycle//intracellular protein transport//regulation of transcription, DNA-templated//protein transport//DNA replication	GO:0003677//GO:0008565//GO:0043565//GO:0003700	DNA binding//protein transporter activity//sequence-specific DNA binding//transcription factor activity, sequence-specific DNA binding	GO:0000776//GO:0005634//GO:0005737//GO:0005667//GO:0016020	kinetochore//nucleus//cytoplasm//transcription factor complex//membrane
Cluster-14541.0	--	--	GO:0008168	methyltransferase activity	--	--
Cluster-14548.0	--	--	GO:0003676	nucleic acid binding	--	--
Cluster-14550.1	--	--	--	--	GO:0016021	integral component of membrane
Cluster-14551.0	GO:0009405//GO:0055085//GO:0006810	pathogenesis//transmembrane transport//transport	--	--	GO:0016021//GO:0005576	integral component of membrane//extracellular region
Cluster-14551.1	GO:0006810	transport	--	--	GO:0016021	integral component of membrane
Cluster-14557.0	GO:0006952//GO:0007165	defense response//signal transduction	GO:0005057//GO:0005515	receptor signaling protein activity//protein binding	--	--
Cluster-14558.0	GO:0006804//GO:0055114//GO:0006749//GO:0006979	obsolete peroxidase reaction//oxidation-reduction process//glutathione metabolic process//response to oxidative stress	GO:0004602	glutathione peroxidase activity	--	--
Cluster-1456.0	GO:0008612	peptidyl-lysine modification to peptidyl-hypusine	--	--	--	--
Cluster-14568.0	GO:0045444	fat cell differentiation	--	--	--	--
Cluster-14572.0	GO:0009247//GO:0005975//GO:0001575//GO:0042546	glycolipid biosynthetic process//carbohydrate metabolic process//globoside metabolic process//cell wall biogenesis	GO:0008107	galactoside 2-alpha-L-fucosyltransferase activity	GO:0016020	membrane
Cluster-14574.0	--	--	GO:0016791	phosphatase activity	--	--
Cluster-14578.0	GO:0005975	carbohydrate metabolic process	GO:0004553	hydrolase activity, hydrolyzing O-glycosyl compounds	--	--
Cluster-14580.0	GO:0006123//GO:0015992	mitochondrial electron transport, cytochrome c to oxygen//proton transport	GO:0004129	cytochrome-c oxidase activity	GO:0045277	respiratory chain complex IV
Cluster-14581.0	GO:0018101//GO:0006807//GO:0006260//GO:0006355	protein citrullination//nitrogen compound metabolic process//DNA replication//regulation of transcription, DNA-templated	GO:0004668//GO:0003700//GO:0043565//GO:0003677//GO:0005509	protein-arginine deiminase activity//transcription factor activity, sequence-specific DNA binding//sequence-specific DNA binding//DNA binding//calcium ion binding	GO:0005634//GO:0005667//GO:0005737	nucleus//transcription factor complex//cytoplasm
Cluster-14585.0	GO:0019073	viral DNA genome packaging	--	--	--	--
Cluster-14585.1	GO:0006629	lipid metabolic process	--	--	GO:0031225	anchored component of membrane
Cluster-14594.0	--	--	GO:0003723//GO:0005515	RNA binding//protein binding	--	--
Cluster-146.0	GO:0032955//GO:0051301	regulation of barrier septum assembly//cell division	--	--	GO:0005861	troponin complex
Cluster-1460.0	--	--	GO:0008270	zinc ion binding	--	--
Cluster-14601.0	GO:0055114	oxidation-reduction process	GO:0016209//GO:0016491	antioxidant activity//oxidoreductase activity	--	--
Cluster-14602.0	GO:0005975	carbohydrate metabolic process	GO:0004553	hydrolase activity, hydrolyzing O-glycosyl compounds	--	--
Cluster-14604.1	--	--	GO:0005525	GTP binding	--	--
Cluster-14605.0	GO:0055114	oxidation-reduction process	--	--	GO:0016020	membrane
Cluster-14606.1	GO:0006810//GO:0009405	transport//pathogenesis	GO:0019855	calcium channel inhibitor activity	GO:0005576	extracellular region
Cluster-14607.0	GO:0006260	DNA replication	GO:0005524//GO:0003677	ATP binding//DNA binding	--	--
Cluster-14608.0	GO:0019062	virion attachment to host cell	--	--	GO:0019028	viral capsid
Cluster-14609.0	--	--	--	--	GO:0016021	integral component of membrane
Cluster-14609.1	--	--	--	--	GO:0016021	integral component of membrane
Cluster-14610.0	GO:0006355	regulation of transcription, DNA-templated	GO:0003677//GO:0046983//GO:0003700	DNA binding//protein dimerization activity//transcription factor activity, sequence-specific DNA binding	GO:0005634//GO:0005622//GO:0005667	nucleus//intracellular//transcription factor complex
Cluster-14610.1	GO:0006355	regulation of transcription, DNA-templated	GO:0003677//GO:0046983//GO:0003700	DNA binding//protein dimerization activity//transcription factor activity, sequence-specific DNA binding	GO:0005634//GO:0005667//GO:0005622	nucleus//transcription factor complex//intracellular
Cluster-14610.2	GO:0042742	defense response to bacterium	GO:0046983	protein dimerization activity	--	--
Cluster-14610.3	--	--	GO:0046983//GO:0003677	protein dimerization activity//DNA binding	GO:0005634	nucleus
Cluster-14610.4	GO:0006355	regulation of transcription, DNA-templated	GO:0003677//GO:0046983//GO:0003700	DNA binding//protein dimerization activity//transcription factor activity, sequence-specific DNA binding	GO:0005667//GO:0005622	transcription factor complex//intracellular
Cluster-14610.5	--	--	GO:0046983//GO:0003677	protein dimerization activity//DNA binding	GO:0005634	nucleus
Cluster-14621.0	--	--	GO:0008289	lipid binding	--	--
Cluster-14623.0	GO:0006886//GO:0006605//GO:0006928	intracellular protein transport//protein targeting//movement of cell or subcellular component	GO:0005198	structural molecule activity	GO:0016020//GO:0005886//GO:0016021	membrane//plasma membrane//integral component of membrane
Cluster-14625.0	--	--	GO:0043531	ADP binding	--	--
Cluster-14625.1	GO:0002949//GO:0007264	tRNA threonylcarbamoyladenosine modification//small GTPase mediated signal transduction	GO:0005515//GO:0005525//GO:0043531	protein binding//GTP binding//ADP binding	--	--
Cluster-14632.0	GO:0007155//GO:0019062//GO:0006355//GO:0019058	cell adhesion//virion attachment to host cell//regulation of transcription, DNA-templated//viral life cycle	GO:0008270//GO:0003700//GO:0043565	zinc ion binding//transcription factor activity, sequence-specific DNA binding//sequence-specific DNA binding	GO:0005667	transcription factor complex
Cluster-14637.0	GO:0042254//GO:0006412	ribosome biogenesis//translation	GO:0046983//GO:0003735//GO:0008270	protein dimerization activity//structural constituent of ribosome//zinc ion binding	GO:0005840//GO:0005622	ribosome//intracellular
Cluster-1464.0	GO:0006810//GO:0009405	transport//pathogenesis	GO:0019855	calcium channel inhibitor activity	GO:0005576	extracellular region
Cluster-14640.0	--	--	GO:0030170//GO:0005509//GO:0008483//GO:0005544	pyridoxal phosphate binding//calcium ion binding//transaminase activity//calcium-dependent phospholipid binding	--	--
Cluster-14642.0	GO:0003333	amino acid transmembrane transport	GO:0004659	prenyltransferase activity	GO:0016021	integral component of membrane
Cluster-14644.0	GO:0006281//GO:0000723//GO:0007018//GO:0007017	DNA repair//telomere maintenance//microtubule-based movement//microtubule-based process	GO:0003677//GO:0008017//GO:0005524//GO:0016787//GO:0003777//GO:0016301//GO:0003678	DNA binding//microtubule binding//ATP binding//hydrolase activity//microtubule motor activity//kinase activity//DNA helicase activity	GO:0005874//GO:0045298//GO:0005657	microtubule//tubulin complex//replication fork
Cluster-1465.0	GO:0050920	regulation of chemotaxis	GO:0003824//GO:0005525	catalytic activity//GTP binding	GO:0009288	bacterial-type flagellum
Cluster-14655.0	GO:0033617	mitochondrial respiratory chain complex IV assembly	--	--	--	--
Cluster-14656.0	--	--	GO:0046872//GO:0005515//GO:0008270	metal ion binding//protein binding//zinc ion binding	--	--
Cluster-14665.0	GO:0009405//GO:0008152//GO:0019835	pathogenesis//metabolic process//cytolysis	GO:0003824	catalytic activity	GO:0019867	outer membrane
Cluster-14666.0	--	--	GO:0005515	protein binding	--	--
Cluster-14666.1	--	--	GO:0005515	protein binding	--	--
Cluster-14671.0	GO:0016998//GO:0006032	cell wall macromolecule catabolic process//chitin catabolic process	GO:0004568	chitinase activity	--	--
Cluster-14677.0	GO:0006810//GO:0015074	transport//DNA integration	GO:0008200	ion channel inhibitor activity	GO:0005576	extracellular region
Cluster-14680.0	GO:0000160//GO:0006935	phosphorelay signal transduction system//chemotaxis	GO:0005543//GO:0000156//GO:0008984	phospholipid binding//phosphorelay response regulator activity//protein-glutamate methylesterase activity	GO:0005737	cytoplasm
Cluster-14680.1	GO:0006935//GO:0000160	chemotaxis//phosphorelay signal transduction system	GO:0000156//GO:0008984//GO:0005543	phosphorelay response regulator activity//protein-glutamate methylesterase activity//phospholipid binding	GO:0005737	cytoplasm
Cluster-14680.2	--	--	GO:0005543	phospholipid binding	--	--
Cluster-14682.0	GO:0006355	regulation of transcription, DNA-templated	GO:0003677	DNA binding	--	--
Cluster-14682.1	GO:0006355	regulation of transcription, DNA-templated	GO:0003677	DNA binding	--	--
Cluster-14693.0	--	--	GO:0016747	transferase activity, transferring acyl groups other than amino-acyl groups	--	--
Cluster-14693.1	--	--	GO:0016747	transferase activity, transferring acyl groups other than amino-acyl groups	--	--
Cluster-14693.2	GO:0008152	metabolic process	GO:0016747//GO:0016787	transferase activity, transferring acyl groups other than amino-acyl groups//hydrolase activity	--	--
Cluster-14694.0	GO:0008152	metabolic process	GO:0016758	transferase activity, transferring hexosyl groups	--	--
Cluster-14695.0	--	--	GO:0016788	hydrolase activity, acting on ester bonds	GO:0005576	extracellular region
Cluster-14698.0	--	--	GO:0005515	protein binding	--	--
Cluster-14699.0	GO:0006508//GO:0019087	proteolysis//transformation of host cell by virus	GO:0008236	serine-type peptidase activity	--	--
Cluster-14702.0	GO:0008152	metabolic process	GO:0008168	methyltransferase activity	--	--
Cluster-14703.0	--	--	GO:0043565	sequence-specific DNA binding	GO:0005634	nucleus
Cluster-14704.0	GO:0006810//GO:0007165	transport//signal transduction	GO:0004872	receptor activity	GO:0016020	membrane
Cluster-1471.0	GO:0015979	photosynthesis	--	--	GO:0009522	photosystem I
Cluster-14710.0	--	--	GO:0016788	hydrolase activity, acting on ester bonds	--	--
Cluster-14715.0	GO:0006355//GO:0006950//GO:0006106//GO:0006457	regulation of transcription, DNA-templated//response to stress//fumarate metabolic process//protein folding	GO:0005524//GO:0051082	ATP binding//unfolded protein binding	GO:0016020//GO:0005622	membrane//intracellular
Cluster-14722.0	GO:0008152	metabolic process	GO:0003824	catalytic activity	--	--
Cluster-14725.0	GO:0006260	DNA replication	GO:0008092	cytoskeletal protein binding	GO:0005737//GO:0019898	cytoplasm//extrinsic component of membrane
Cluster-14730.0	GO:0006144//GO:0046034	purine nucleobase metabolic process//ATP metabolic process	GO:0004017	adenylate kinase activity	--	--
Cluster-14736.0	--	--	--	--	GO:0019031	viral envelope
Cluster-14741.0	--	--	GO:0045735	nutrient reservoir activity	--	--
Cluster-14741.1	--	--	GO:0045735	nutrient reservoir activity	--	--
Cluster-14745.0	GO:0042384//GO:0010826	cilium assembly//negative regulation of centrosome duplication	--	--	GO:0036038	TCTN-B9D complex
Cluster-14751.0	GO:0042773//GO:0055114	ATP synthesis coupled electron transport//oxidation-reduction process	GO:0016651	oxidoreductase activity, acting on NAD(P)H	--	--
Cluster-14753.0	GO:0045859//GO:0006469	regulation of protein kinase activity//negative regulation of protein kinase activity	GO:0004862	cAMP-dependent protein kinase inhibitor activity	GO:0005952	cAMP-dependent protein kinase complex
Cluster-14758.0	--	--	GO:0005515	protein binding	--	--
Cluster-14759.0	GO:0006537//GO:0009607//GO:0006807//GO:0000105//GO:0008033//GO:0006355//GO:0055114	glutamate biosynthetic process//response to biotic stimulus//nitrogen compound metabolic process//histidine biosynthetic process//tRNA processing//regulation of transcription, DNA-templated//oxidation-reduction process	GO:0017150//GO:0016627//GO:0018580//GO:0016491//GO:0016638//GO:0003824//GO:0015930//GO:0050660	tRNA dihydrouridine synthase activity//oxidoreductase activity, acting on the CH-CH group of donors//nitronate monooxygenase activity//oxidoreductase activity//oxidoreductase activity, acting on the CH-NH2 group of donors//catalytic activity//glutamate synthase activity//flavin adenine dinucleotide binding	GO:0005737	cytoplasm
Cluster-14769.0	--	--	--	--	GO:0016020	membrane
Cluster-1477.0	GO:0005985//GO:0005975//GO:0005982	sucrose metabolic process//carbohydrate metabolic process//starch metabolic process	GO:0004650	polygalacturonase activity	--	--
Cluster-14772.0	--	--	--	--	GO:0009512	cytochrome b6f complex
Cluster-14772.1	--	--	--	--	GO:0009512	cytochrome b6f complex
Cluster-14780.0	--	--	GO:0003723	RNA binding	--	--
Cluster-14783.0	GO:0009058	biosynthetic process	GO:0003824	catalytic activity	--	--
Cluster-14786.0	GO:0006468	protein phosphorylation	GO:0004672//GO:0005524	protein kinase activity//ATP binding	--	--
Cluster-1479.0	GO:0006413//GO:0006446//GO:0006810	translational initiation//regulation of translational initiation//transport	GO:0005515//GO:0003743//GO:0043531	protein binding//translation initiation factor activity//ADP binding	GO:0043190//GO:0005840	ATP-binding cassette (ABC) transporter complex//ribosome
Cluster-14792.0	GO:0006118	obsolete electron transport	GO:0016491//GO:0009055	oxidoreductase activity//electron carrier activity	GO:0016020	membrane
Cluster-148.0	--	--	GO:0003723	RNA binding	GO:0019013	viral nucleocapsid
Cluster-14800.3	--	--	GO:0005515	protein binding	--	--
Cluster-14800.4	--	--	GO:0005515	protein binding	--	--
Cluster-14801.0	GO:0042254//GO:0006412	ribosome biogenesis//translation	GO:0005515//GO:0003735	protein binding//structural constituent of ribosome	GO:0005840	ribosome
Cluster-14802.0	GO:0006357	regulation of transcription from RNA polymerase II promoter	GO:0001104	RNA polymerase II transcription cofactor activity	GO:0016592	mediator complex
Cluster-14803.0	GO:0006355	regulation of transcription, DNA-templated	GO:0003677	DNA binding	--	--
Cluster-14805.0	--	--	GO:0005515	protein binding	--	--
Cluster-14807.1	GO:0007165//GO:0005996	signal transduction//monosaccharide metabolic process	GO:0048029//GO:0005509//GO:0016853	monosaccharide binding//calcium ion binding//isomerase activity	GO:0005578	proteinaceous extracellular matrix
Cluster-14808.0	GO:0006955//GO:0007165	immune response//signal transduction	GO:0005133	interferon-gamma receptor binding	GO:0005576	extracellular region
Cluster-14811.0	--	--	GO:0005515	protein binding	GO:0016021	integral component of membrane
Cluster-14813.0	GO:0015684	ferrous iron transport	GO:0003677//GO:0015093//GO:0005525	DNA binding//ferrous iron transmembrane transporter activity//GTP binding	GO:0016021	integral component of membrane
Cluster-14817.0	GO:0055114//GO:0006118	oxidation-reduction process//obsolete electron transport	GO:0003995	acyl-CoA dehydrogenase activity	--	--
Cluster-14819.0	GO:0055114	oxidation-reduction process	GO:0020037//GO:0016705//GO:0005506	heme binding//oxidoreductase activity, acting on paired donors, with incorporation or reduction of molecular oxygen//iron ion binding	--	--
Cluster-14819.1	GO:0055114//GO:0009058	oxidation-reduction process//biosynthetic process	GO:0005506//GO:0016705//GO:0020037//GO:0003824	iron ion binding//oxidoreductase activity, acting on paired donors, with incorporation or reduction of molecular oxygen//heme binding//catalytic activity	--	--
Cluster-14820.0	GO:0006123//GO:0015992	mitochondrial electron transport, cytochrome c to oxygen//proton transport	GO:0004129	cytochrome-c oxidase activity	GO:0045277	respiratory chain complex IV
Cluster-14829.0	GO:0015940//GO:0006574//GO:0006813//GO:0006631//GO:0055085//GO:0006810//GO:0006568//GO:0006633//GO:0006550//GO:0006552//GO:0055114//GO:0018874//GO:0006554	pantothenate biosynthetic process//valine catabolic process//potassium ion transport//fatty acid metabolic process//transmembrane transport//transport//tryptophan metabolic process//fatty acid biosynthetic process//isoleucine catabolic process//leucine catabolic process//oxidation-reduction process//benzoate metabolic process//lysine catabolic process	GO:0016616//GO:0008641//GO:0005215//GO:0051287//GO:0071949//GO:0003857//GO:0008677//GO:0016491	oxidoreductase activity, acting on the CH-OH group of donors, NAD or NADP as acceptor//small protein activating enzyme activity//transporter activity//NAD binding//FAD binding//3-hydroxyacyl-CoA dehydrogenase activity//2-dehydropantoate 2-reductase activity//oxidoreductase activity	GO:0016021//GO:0016020	integral component of membrane//membrane
Cluster-1483.0	--	--	GO:0005515	protein binding	--	--
Cluster-14835.0	GO:0015074	DNA integration	--	--	--	--
Cluster-14838.0	GO:0006260//GO:0006351//GO:0006334	DNA replication//transcription, DNA-templated//nucleosome assembly	GO:0003887//GO:0003677	DNA-directed DNA polymerase activity//DNA binding	GO:0042575//GO:0032040//GO:0005634	DNA polymerase complex//small-subunit processome//nucleus
Cluster-14839.0	GO:0008152	metabolic process	GO:0003824	catalytic activity	--	--
Cluster-14839.1	GO:0008152	metabolic process	GO:0003824	catalytic activity	--	--
Cluster-14839.2	GO:0008152	metabolic process	GO:0003824	catalytic activity	--	--
Cluster-14839.3	GO:0008152	metabolic process	GO:0003824	catalytic activity	--	--
Cluster-14839.4	GO:0009405//GO:0008152//GO:0019835	pathogenesis//metabolic process//cytolysis	GO:0003824	catalytic activity	GO:0019867	outer membrane
Cluster-14840.0	--	--	GO:0051537	2 iron, 2 sulfur cluster binding	GO:0043231	intracellular membrane-bounded organelle
Cluster-14847.0	GO:0006725//GO:0055114	cellular aromatic compound metabolic process//oxidation-reduction process	--	--	--	--
Cluster-14849.0	--	--	GO:0050840	extracellular matrix binding	GO:0005576	extracellular region
Cluster-14851.1	--	--	GO:0005515	protein binding	--	--
Cluster-14855.1	--	--	--	--	GO:0019031	viral envelope
Cluster-14855.2	--	--	GO:0003677	DNA binding	GO:0019031	viral envelope
Cluster-14857.0	GO:0006508	proteolysis	GO:0004252	serine-type endopeptidase activity	--	--
Cluster-14858.0	GO:0009725//GO:0006355	response to hormone//regulation of transcription, DNA-templated	GO:0003677	DNA binding	GO:0005634	nucleus
Cluster-14863.0	GO:0019058	viral life cycle	--	--	--	--
Cluster-14865.0	GO:0006412	translation	GO:0008270//GO:0008168	zinc ion binding//methyltransferase activity	--	--
Cluster-14875.0	GO:0006412//GO:0042254	translation//ribosome biogenesis	GO:0003735	structural constituent of ribosome	GO:0005840	ribosome
Cluster-14877.0	GO:0070206//GO:0006355	protein trimerization//regulation of transcription, DNA-templated	GO:0043565//GO:0003700	sequence-specific DNA binding//transcription factor activity, sequence-specific DNA binding	GO:0005667	transcription factor complex
Cluster-14879.0	--	--	GO:0004222//GO:0008270	metalloendopeptidase activity//zinc ion binding	GO:0005615	extracellular space
Cluster-14880.0	GO:0000160	phosphorelay signal transduction system	--	--	--	--
Cluster-14882.0	GO:0009306	protein secretion	--	--	--	--
Cluster-14883.0	--	--	GO:0005515	protein binding	--	--
Cluster-1489.0	--	--	GO:0008270//GO:0003723//GO:0005515	zinc ion binding//RNA binding//protein binding	--	--
Cluster-14890.0	GO:0006260	DNA replication	GO:0005524//GO:0016818//GO:0003677	ATP binding//hydrolase activity, acting on acid anhydrides, in phosphorus-containing anhydrides//DNA binding	GO:0005634	nucleus
Cluster-14892.0	GO:0030071	regulation of mitotic metaphase/anaphase transition	--	--	GO:0005680	anaphase-promoting complex
Cluster-14893.0	GO:0006144//GO:0046034	purine nucleobase metabolic process//ATP metabolic process	GO:0004017	adenylate kinase activity	--	--
Cluster-14894.1	GO:0007155//GO:0015743	cell adhesion//malate transport	GO:0005198	structural molecule activity	GO:0031012	extracellular matrix
Cluster-14900.0	GO:0015893//GO:0006810//GO:0006123//GO:0055114//GO:0055085//GO:0006855//GO:0015992	drug transport//transport//mitochondrial electron transport, cytochrome c to oxygen//oxidation-reduction process//transmembrane transport//drug transmembrane transport//proton transport	GO:0015297//GO:0004129//GO:0015238	antiporter activity//cytochrome-c oxidase activity//drug transmembrane transporter activity	GO:0016020//GO:0045277//GO:0016021	membrane//respiratory chain complex IV//integral component of membrane
Cluster-14900.1	GO:0006855//GO:0015893//GO:0006810//GO:0055085	drug transmembrane transport//drug transport//transport//transmembrane transport	GO:0015238//GO:0015297	drug transmembrane transporter activity//antiporter activity	GO:0016020	membrane
Cluster-14904.0	GO:0006119//GO:0015992//GO:0015986	oxidative phosphorylation//proton transport//ATP synthesis coupled proton transport	GO:0046961//GO:0046933	proton-transporting ATPase activity, rotational mechanism//proton-transporting ATP synthase activity, rotational mechanism	GO:0000275//GO:0045259	mitochondrial proton-transporting ATP synthase complex, catalytic core F(1)//proton-transporting ATP synthase complex
Cluster-14906.0	--	--	GO:0005515	protein binding	--	--
Cluster-1491.0	--	--	--	--	GO:0005739	mitochondrion
Cluster-14910.0	GO:0016310//GO:0009069	phosphorylation//serine family amino acid metabolic process	GO:0004674//GO:0005524	protein serine/threonine kinase activity//ATP binding	--	--
Cluster-14913.0	GO:0015979	photosynthesis	--	--	GO:0016020//GO:0009523//GO:0009539	membrane//photosystem II//photosystem II reaction center
Cluster-14914.0	--	--	--	--	GO:0016021//GO:0016020	integral component of membrane//membrane
Cluster-14918.0	GO:0055114	oxidation-reduction process	GO:0016972	thiol oxidase activity	--	--
Cluster-14921.0	GO:0055114	oxidation-reduction process	GO:0016491//GO:0051537	oxidoreductase activity//2 iron, 2 sulfur cluster binding	--	--
Cluster-14926.0	--	--	GO:0003676//GO:0008270	nucleic acid binding//zinc ion binding	--	--
Cluster-14927.0	--	--	GO:0016788	hydrolase activity, acting on ester bonds	--	--
Cluster-14928.0	--	--	GO:0003677	DNA binding	--	--
Cluster-14931.2	GO:0019497//GO:0019835//GO:0050829//GO:0006771	hexachlorocyclohexane metabolic process//cytolysis//defense response to Gram-negative bacterium//riboflavin metabolic process	GO:0003993	acid phosphatase activity	GO:0016021	integral component of membrane
Cluster-14933.0	GO:0006094//GO:0019643//GO:0006099//GO:0015977	gluconeogenesis//reductive tricarboxylic acid cycle//tricarboxylic acid cycle//carbon fixation	GO:0008964	phosphoenolpyruvate carboxylase activity	--	--
Cluster-14934.0	--	--	--	--	GO:0005923	bicellular tight junction
Cluster-14936.2	GO:0006355	regulation of transcription, DNA-templated	GO:0003700//GO:0003677	transcription factor activity, sequence-specific DNA binding//DNA binding	GO:0005667//GO:0005634	transcription factor complex//nucleus
Cluster-1494.0	--	--	GO:0046332	SMAD binding	--	--
Cluster-1494.1	--	--	GO:0046332	SMAD binding	--	--
Cluster-14942.0	--	--	GO:0005515	protein binding	--	--
Cluster-14945.1	GO:0006281//GO:0000723	DNA repair//telomere maintenance	GO:0003678//GO:0043531//GO:0005515	DNA helicase activity//ADP binding//protein binding	GO:0005657	replication fork
Cluster-14945.2	GO:0042254	ribosome biogenesis	GO:0003735	structural constituent of ribosome	GO:0005840	ribosome
Cluster-14945.3	GO:0006281//GO:0000723	DNA repair//telomere maintenance	GO:0043531//GO:0003678//GO:0005515	ADP binding//DNA helicase activity//protein binding	GO:0005657	replication fork
Cluster-14945.4	GO:0006281//GO:0000723	DNA repair//telomere maintenance	GO:0043531//GO:0003678//GO:0005515	ADP binding//DNA helicase activity//protein binding	GO:0005657	replication fork
Cluster-14945.5	GO:0006281//GO:0000723	DNA repair//telomere maintenance	GO:0003678//GO:0043531//GO:0005515	DNA helicase activity//ADP binding//protein binding	GO:0005657	replication fork
Cluster-14945.6	GO:0006281//GO:0000723	DNA repair//telomere maintenance	GO:0003678//GO:0043531//GO:0005515	DNA helicase activity//ADP binding//protein binding	GO:0005657	replication fork
Cluster-14945.7	GO:0000723//GO:0006281	telomere maintenance//DNA repair	GO:0005515//GO:0043531//GO:0003678	protein binding//ADP binding//DNA helicase activity	GO:0005657	replication fork
Cluster-14947.0	--	--	GO:0003677//GO:0016787//GO:0005524	DNA binding//hydrolase activity//ATP binding	--	--
Cluster-14948.0	GO:0042254//GO:0006412	ribosome biogenesis//translation	GO:0003735	structural constituent of ribosome	GO:0005840	ribosome
Cluster-14949.0	GO:0015979	photosynthesis	--	--	GO:0009522	photosystem I
Cluster-14949.1	GO:0042254//GO:0006412	ribosome biogenesis//translation	GO:0003735	structural constituent of ribosome	GO:0005840//GO:0005622	ribosome//intracellular
Cluster-1495.0	GO:0015031	protein transport	GO:0008565	protein transporter activity	GO:0016021	integral component of membrane
Cluster-14950.0	GO:0022900	electron transport chain	--	--	GO:0005739//GO:0005747	mitochondrion//mitochondrial respiratory chain complex I
Cluster-14951.0	GO:0005985//GO:0005982//GO:0006011//GO:0030244	sucrose metabolic process//starch metabolic process//UDP-glucose metabolic process//cellulose biosynthetic process	GO:0016760	cellulose synthase (UDP-forming) activity	GO:0016020//GO:0005576	membrane//extracellular region
Cluster-14952.0	--	--	GO:0004386//GO:0005524	helicase activity//ATP binding	--	--
Cluster-14959.0	GO:0055114	oxidation-reduction process	GO:0051920	peroxiredoxin activity	--	--
Cluster-14962.0	GO:0006355	regulation of transcription, DNA-templated	GO:0030976//GO:0043565//GO:0003700//GO:0008270	thiamine pyrophosphate binding//sequence-specific DNA binding//transcription factor activity, sequence-specific DNA binding//zinc ion binding	GO:0005667	transcription factor complex
Cluster-14967.0	--	--	GO:0003723//GO:0033897	RNA binding//ribonuclease T2 activity	--	--
Cluster-14970.0	GO:0009069//GO:0006355//GO:0007165//GO:0040007//GO:0008283//GO:0006914//GO:0048870//GO:0016310	serine family amino acid metabolic process//regulation of transcription, DNA-templated//signal transduction//growth//cell proliferation//autophagy//cell motility//phosphorylation	GO:0043565//GO:0003700//GO:0008083//GO:0004674//GO:0005125	sequence-specific DNA binding//transcription factor activity, sequence-specific DNA binding//growth factor activity//protein serine/threonine kinase activity//cytokine activity	GO:0016021//GO:0031514//GO:0005667	integral component of membrane//motile cilium//transcription factor complex
Cluster-14976.0	GO:0006285//GO:0006308//GO:0006281//GO:0006289	base-excision repair, AP site formation//DNA catabolic process//DNA repair//nucleotide-excision repair	GO:0008534//GO:0003684	oxidized purine nucleobase lesion DNA N-glycosylase activity//damaged DNA binding	--	--
Cluster-14977.0	--	--	--	--	GO:0005615	extracellular space
Cluster-14978.0	GO:0006367//GO:0017004//GO:0055114	transcription initiation from RNA polymerase II promoter//cytochrome complex assembly//oxidation-reduction process	--	--	GO:0005672//GO:0016020	transcription factor TFIIA complex//membrane
Cluster-14979.0	--	--	GO:0043531	ADP binding	--	--
Cluster-14981.0	--	--	GO:0046872	metal ion binding	--	--
Cluster-14985.0	GO:0055085	transmembrane transport	--	--	GO:0016021	integral component of membrane
Cluster-14987.0	--	--	GO:0005515	protein binding	--	--
Cluster-14996.0	GO:0055114	oxidation-reduction process	GO:0005506//GO:0016705//GO:0020037	iron ion binding//oxidoreductase activity, acting on paired donors, with incorporation or reduction of molecular oxygen//heme binding	--	--
Cluster-14997.0	GO:0016567	protein ubiquitination	GO:0008270//GO:0005198//GO:0005515//GO:0004842	zinc ion binding//structural molecule activity//protein binding//ubiquitin-protein transferase activity	GO:0019028	viral capsid
Cluster-14999.0	--	--	GO:0043531	ADP binding	--	--
Cluster-15001.1	GO:0006508	proteolysis	GO:0004185	serine-type carboxypeptidase activity	--	--
Cluster-15004.0	GO:0042742//GO:0007155//GO:0043248	defense response to bacterium//cell adhesion//proteasome assembly	GO:0005198	structural molecule activity	GO:0005576//GO:0031012	extracellular region//extracellular matrix
Cluster-15008.0	GO:0016567	protein ubiquitination	GO:0004842	ubiquitin-protein transferase activity	GO:0005680	anaphase-promoting complex
Cluster-15010.0	GO:0006206//GO:0006351//GO:0006144	pyrimidine nucleobase metabolic process//transcription, DNA-templated//purine nucleobase metabolic process	GO:0003899//GO:0003677//GO:0046872	DNA-directed RNA polymerase activity//DNA binding//metal ion binding	GO:0005730	nucleolus
Cluster-15010.1	GO:0006144//GO:0006206//GO:0006351	purine nucleobase metabolic process//pyrimidine nucleobase metabolic process//transcription, DNA-templated	GO:0046872//GO:0003677//GO:0003899	metal ion binding//DNA binding//DNA-directed RNA polymerase activity	GO:0005730	nucleolus
Cluster-15010.2	GO:0006144//GO:0006351//GO:0006206	purine nucleobase metabolic process//transcription, DNA-templated//pyrimidine nucleobase metabolic process	GO:0003899//GO:0046872//GO:0003677	DNA-directed RNA polymerase activity//metal ion binding//DNA binding	GO:0005730	nucleolus
Cluster-15011.0	GO:0006144//GO:0006206//GO:0006351	purine nucleobase metabolic process//pyrimidine nucleobase metabolic process//transcription, DNA-templated	GO:0003899//GO:0003677	DNA-directed RNA polymerase activity//DNA binding	GO:0005730	nucleolus
Cluster-15017.0	GO:0015074	DNA integration	--	--	--	--
Cluster-15018.0	--	--	GO:0005515	protein binding	--	--
Cluster-15030.0	--	--	GO:0042302	structural constituent of cuticle	--	--
Cluster-15033.0	GO:0006412//GO:0042254//GO:0006364	translation//ribosome biogenesis//rRNA processing	GO:0003735	structural constituent of ribosome	GO:0005622//GO:0005840	intracellular//ribosome
Cluster-15039.0	GO:0006310//GO:0000917//GO:0006260//GO:0006302//GO:0010508//GO:0007049//GO:0006308//GO:0008608//GO:0043093	DNA recombination//barrier septum assembly//DNA replication//double-strand break repair//positive regulation of autophagy//cell cycle//DNA catabolic process//attachment of spindle microtubules to kinetochore//FtsZ-dependent cytokinesis	GO:0008855//GO:0045502//GO:0042803//GO:0008134//GO:0003677	exodeoxyribonuclease VII activity//dynein binding//protein homodimerization activity//transcription factor binding//DNA binding	GO:0005737//GO:0005634//GO:0042729//GO:0009318//GO:0030286//GO:0072686//GO:0005667	cytoplasm//nucleus//DASH complex//exodeoxyribonuclease VII complex//dynein complex//mitotic spindle//transcription factor complex
Cluster-15041.0	--	--	GO:0003723	RNA binding	--	--
Cluster-15044.0	GO:0055114	oxidation-reduction process	GO:0003723//GO:0016491//GO:0050661	RNA binding//oxidoreductase activity//NADP binding	--	--
Cluster-15044.1	GO:0006784//GO:0055114	heme a biosynthetic process//oxidation-reduction process	GO:0016627//GO:0003676	oxidoreductase activity, acting on the CH-CH group of donors//nucleic acid binding	GO:0016021	integral component of membrane
Cluster-15046.0	--	--	GO:0005198	structural molecule activity	GO:0019028	viral capsid
Cluster-1505.0	GO:0055114	oxidation-reduction process	GO:0016614	oxidoreductase activity, acting on CH-OH group of donors	--	--
Cluster-15050.0	--	--	GO:0003924	GTPase activity	--	--
Cluster-15053.1	GO:0015074	DNA integration	GO:0008270	zinc ion binding	--	--
Cluster-15069.0	--	--	GO:0005515	protein binding	--	--
Cluster-15069.1	--	--	GO:0005515	protein binding	--	--
Cluster-15069.2	--	--	GO:0005515	protein binding	--	--
Cluster-15069.4	--	--	GO:0003676	nucleic acid binding	--	--
Cluster-15069.6	--	--	GO:0003676//GO:0005515	nucleic acid binding//protein binding	--	--
Cluster-15071.0	GO:0006508	proteolysis	GO:0004252	serine-type endopeptidase activity	--	--
[truncated: 124,099 more rows]
