# Supplementary material for: Differentially expressed genes related to oxidoreductase activity and glutathione metabolism underlying the adaptation of Phragmites australis from the salt marsh in the Yellow River Delta, China
Source: PeerJ. 2020 Oct 2;8:e10024. doi: 10.7717/peerj.10024 (PMC7537617; doi:10.7717/peerj.10024)
Supplement: Dataset S5 [file peerj-08-10024-s015.xlsx]

## Sheet: TFs (T300 vs T0)
Dataset S6. The up and down regluated transcription factors (tfs) for T300 vs T0.
tf_id	tf_Family	UP_DOWN_REGULATION
Cluster-26447.176682_1	AP2-EREBP	UP
Cluster-26447.88760_4	AP2-EREBP	UP
Cluster-26447.22945_0	AP2-EREBP	UP
Cluster-26447.120301_5	AP2-EREBP	UP
Cluster-26447.195148_3	ARF	UP
Cluster-26447.210105_2	AUX/IAA	DOWN
Cluster-26447.145579_3	BBR/BPC	UP
Cluster-26447.135625_1	BES1	UP
Cluster-26447.62850_4	bHLH	DOWN
Cluster-26447.137021_5	bHLH	UP
Cluster-26447.160576_1	bZIP	UP
Cluster-26447.32635_1	bZIP	UP
Cluster-26447.205876_3	bZIP	UP
Cluster-26447.14333_3	C2C2-GATA	DOWN
Cluster-26447.120296_5	C2H2	DOWN
Cluster-19390.0_4	C2H2	UP
Cluster-26447.133377_3	C3H	UP
Cluster-26447.133381_3	C3H	UP
Cluster-26447.10070_1	FAR1	DOWN
Cluster-26447.45994_0	FAR1	DOWN
Cluster-26447.145517_0	FAR1	DOWN
Cluster-26447.173983_1	FAR1	UP
Cluster-26447.193855_2	FAR1	UP
Cluster-26447.45997_0	FAR1	UP
Cluster-26447.174783_0	G2-like	UP
Cluster-26447.87838_0	G2-like	UP
Cluster-26447.174786_2	G2-like	UP
Cluster-26447.115315_4	G2-like	UP
Cluster-26447.35739_2	HB	DOWN
Cluster-26447.114277_4	HB	UP
Cluster-26447.127538_3	HB	UP
Cluster-26447.34547_5	HSF	UP
Cluster-26447.205569_3	Jumonji	DOWN
Cluster-26447.165660_5	Jumonji	UP
Cluster-26447.205596_2	LIM	UP
Cluster-26447.171037_4	MADS	DOWN
Cluster-26447.100794_2	MYB	DOWN
Cluster-26447.203787_0	MYB	DOWN
Cluster-26447.26892_3	MYB	DOWN
Cluster-26447.71688_3	MYB	UP
Cluster-26447.15931_2	MYB	UP
Cluster-26447.171231_0	NAC	UP
Cluster-26447.183285_5	NAC	UP
Cluster-26447.190563_4	NAC	UP
Cluster-26447.180526_2	NAC	UP
Cluster-26447.214939_2	Orphans	DOWN
Cluster-26447.9255_4	Orphans	DOWN
Cluster-26447.116007_3	Orphans	DOWN
Cluster-26447.194717_4	Orphans	DOWN
Cluster-26447.114702_3	Orphans	UP
Cluster-26447.114702_4	Orphans	UP
Cluster-26447.79310_2	Orphans	UP
Cluster-26447.64647_0	Orphans	UP
Cluster-26447.205592_1	Orphans	UP
Cluster-26447.120687_4	PLATZ	UP
Cluster-26447.172672_4	PLATZ	UP
Cluster-26447.104808_2	RWP-RK	DOWN
Cluster-26447.48916_1	SET	UP
Cluster-26447.56793_5	SET	UP
Cluster-26447.201124_3	SNF2	DOWN
Cluster-26447.133381_4	SWI/SNF-BAF60b	UP
Cluster-26447.78276_4	TCP	UP
Cluster-26447.66326_5	TCP	UP
Cluster-26447.194717_5	Tify	DOWN
Cluster-26447.50811_1	TRAF	UP
Cluster-26447.106850_0	TRAF	UP
Cluster-26447.101680_0	TRAF	UP
Cluster-26447.165484_2	Trihelix	UP
Cluster-26447.146706_2	WRKY	UP
Cluster-26447.146708_3	WRKY	UP
Cluster-26447.119099_3	WRKY	UP
Cluster-26447.119099_5	WRKY	UP
Cluster-26447.117596_0	WRKY	UP

## Sheet: TFs (F300 vs F0)
Dataset S6. The up and down regluated transcription factors (tf) for F300 vs F0.
tf_id	tf_Family	UP_DOWN_REGULATION
Cluster-26447.41906_4	AP2-EREBP	DOWN
Cluster-26447.141727_3	AP2-EREBP	UP
Cluster-26447.152216_3	AP2-EREBP	UP
Cluster-26447.191937_3	AUX/IAA	UP
Cluster-26447.81421_4	bHLH	DOWN
Cluster-26447.68698_1	C2C2-GATA	UP
Cluster-26447.120296_5	C2H2	DOWN
Cluster-26447.148550_2	C3H	UP
Cluster-26447.193684_2	E2F-DP	UP
Cluster-26447.205556_4	EIL	UP
Cluster-26447.194418_0	FAR1	UP
Cluster-26447.100013_2	FHA	UP
Cluster-26447.174783_0	G2-like	UP
Cluster-26447.1802_3	GeBP	DOWN
Cluster-26447.1803_5	GeBP	UP
Cluster-26447.121031_4	GRAS	DOWN
Cluster-26447.137336_5	HB	DOWN
Cluster-26447.121969_4	HB	DOWN
Cluster-26447.67578_2	HB	UP
Cluster-26447.167419_5	mTERF	UP
Cluster-26447.15931_2	MYB	UP
Cluster-26447.215917_3	NAC	UP
Cluster-26447.45564_5	NAC	UP
Cluster-26447.166872_4	NAC	UP
Cluster-26447.10536_1	NAC	UP
Cluster-26447.71281_0	Orphans	DOWN
Cluster-26447.19639_3	RWP-RK	UP
Cluster-26447.27883_5	SET	DOWN
Cluster-26447.132894_5	SNF2	DOWN
Cluster-26447.18409_3	SWI/SNF-SWI3	DOWN
Cluster-26447.186963_5	TCP	UP
Cluster-26447.169484_5	TCP	UP
Cluster-26447.176217_1	Trihelix	DOWN
